# Supplementary material for: A gene expression microarray for Nicotiana benthamiana based on de novo transcriptome sequence assembly
Source: Plant Methods. 2016 May 20;12:28. doi: 10.1186/s13007-016-0128-4 (PMC4875705; doi:10.1186/s13007-016-0128-4)
Supplement: Supplementary file 2 — 10.1186/s13007-016-0128-4 Targets of Nb-105k microarray probes in Transcriptomes v.3 and v.5. [file 13007_2016_128_MOESM2_ESM.xlsx]

## Sheet: Probe mappings
Supplementary Table S1. Targets of Nb-105k microarray probes in Transcriptomes v.3 and v.5
	Homology-v.3, Hyb-high-confidency and Hyb-low-confidency datasets				Homology-v.5 dataset
Probe ID	V.3 primary target (used for probe design)	Strand	Best BLAST hit in Transcriptome v.5	Strand	V.5 primary target (used for probe design)	Strand	Best BLAST hit in Transcriptome v.3	Strand
CUST_1_PI429860205	Nbv3K725606840	minus	Nbv5tr6235562	plus
CUST_1_PI429860210	Nbv3K725607383	minus	Nbv5tr6246541	plus
CUST_10_PI429860205	Nbv3K725606877	minus
CUST_10_PI429860210	Nbv3K725610176	minus	Nbv5tr6237900	plus
CUST_100_PI429860205	Nbv3K725607305	minus	Nbv5tr6234327	minus
CUST_100_PI429860210	Nbv3K745627306	minus	Nbv5tr6232634	plus
CUST_1000_PI429860205	Nbv3K725612152	minus
CUST_10000_PI429860205	Nbv3K585676755	minus	Nbv5tr6207358	minus
CUST_10001_PI429860205	Nbv3K585676757	minus
CUST_10002_PI429860205	Nbv3K585676758	minus
CUST_10003_PI429860205	Nbv3K585676759	minus	Nbv5tr6203367	plus
CUST_10004_PI429860205	Nbv3K585676760	minus
CUST_10005_PI429860205	Nbv3K585676765	minus	Nbv5tr6225605	minus
CUST_10006_PI429860205	Nbv3K585676771	minus	Nbv5tr6230476	plus
CUST_10007_PI429860205	Nbv3K585676774	minus	Nbv5tr6231608	plus
CUST_10008_PI429860205	Nbv3K585676775	minus
CUST_10009_PI429860205	Nbv3K585676780	minus	Nbv5tr6202151	plus
CUST_1001_PI429860205	Nbv3K725612159	minus	Nbv5tr6220704	plus
CUST_10010_PI429860205	Nbv3K585676782	minus
CUST_10011_PI429860205	Nbv3K585676791	minus	Nbv5tr6225250	minus
CUST_10012_PI429860205	Nbv3K585676800	minus	Nbv5tr6207478	plus
CUST_10013_PI429860205	Nbv3K585676802	minus	Nbv5tr6238132	plus
CUST_10014_PI429860205	Nbv3K585676805	minus
CUST_10015_PI429860205	Nbv3K585676813	minus
CUST_10016_PI429860205	Nbv3K585676814	minus
CUST_10017_PI429860205	Nbv3K585676817	minus
CUST_10018_PI429860205	Nbv3K585676823	minus	Nbv5tr6206625	plus
CUST_10019_PI429860205	Nbv3K585676824	minus	Nbv5tr6199258	plus
CUST_1002_PI429860205	Nbv3K725612164	minus	Nbv5tr6205265	plus
CUST_10020_PI429860205	Nbv3K585676830	minus	Nbv5tr6203533	minus
CUST_10021_PI429860205	Nbv3K585676831	minus	Nbv5tr6233228	plus
CUST_10022_PI429860205	Nbv3K585676834	minus	Nbv5tr6213196	plus
CUST_10023_PI429860205	Nbv3K585676840	minus
CUST_10024_PI429860205	Nbv3K585676841	minus	Nbv5tr6222439	minus
CUST_10025_PI429860205	Nbv3K585676853	minus
CUST_10026_PI429860205	Nbv3K585676856	minus
CUST_10027_PI429860205	Nbv3K585676857	minus
CUST_10028_PI429860205	Nbv3K585676860	minus	Nbv5tr6200469	plus
CUST_10029_PI429860205	Nbv3K585676865	minus
CUST_1003_PI429860205	Nbv3K725612173	minus	Nbv5tr6201753	minus
CUST_10030_PI429860205	Nbv3K585676877	minus	Nbv5tr6234377	plus
CUST_10031_PI429860205	Nbv3K585676885	minus
CUST_10032_PI429860205	Nbv3K585676891	minus
CUST_10033_PI429860205	Nbv3K585676896	minus	Nbv5tr6214603	minus
CUST_10034_PI429860205	Nbv3K585676899	minus
CUST_10035_PI429860205	Nbv3K585676903	minus	Nbv5tr6228033	plus
CUST_10036_PI429860205	Nbv3K585676905	minus	Nbv5tr6215829	plus
CUST_10037_PI429860205	Nbv3K585676910	minus
CUST_10038_PI429860205	Nbv3K585676912	minus
CUST_10039_PI429860205	Nbv3K585676920	minus	Nbv5tr6207311	plus
CUST_1004_PI429860205	Nbv3K725612174	minus	Nbv5tr6201753	minus
CUST_10040_PI429860205	Nbv3K585676923	minus	Nbv5tr6202057	minus
CUST_10041_PI429860205	Nbv3K585676926	minus
CUST_10042_PI429860205	Nbv3K585676930	minus	Nbv5tr6202775	minus
CUST_10043_PI429860205	Nbv3K585676931	minus	Nbv5tr6226907	minus
CUST_10044_PI429860205	Nbv3K585676935	minus
CUST_10045_PI429860205	Nbv3K585676942	minus
CUST_10046_PI429860205	Nbv3K585676944	minus
CUST_10047_PI429860205	Nbv3K585676955	minus
CUST_10048_PI429860205	Nbv3K585676961	minus	Nbv5tr6244241	plus
CUST_10049_PI429860205	Nbv3K585676963	minus	Nbv5tr6234287	plus
CUST_1005_PI429860205	Nbv3K725612180	minus	Nbv5tr6237311	plus
CUST_10050_PI429860205	Nbv3K585676967	minus
CUST_10051_PI429860205	Nbv3K585676968	minus
CUST_10052_PI429860205	Nbv3K585676974	minus	Nbv5tr6220470	minus
CUST_10053_PI429860205	Nbv3K585676979	minus
CUST_10054_PI429860205	Nbv3K585676980	minus	Nbv5tr6233710	minus
CUST_10055_PI429860205	Nbv3K585676985	minus	Nbv5tr6214198	plus
CUST_10056_PI429860205	Nbv3K585676993	minus	Nbv5tr6217978	plus
CUST_10057_PI429860205	Nbv3K585677001	minus	Nbv5tr6227283	plus
CUST_10058_PI429860205	Nbv3K585677007	minus
CUST_10059_PI429860205	Nbv3K585677015	minus	Nbv5tr6214795	plus
CUST_1006_PI429860205	Nbv3K725612189	minus
CUST_10060_PI429860205	Nbv3K585677021	minus
CUST_10061_PI429860205	Nbv3K585677026	minus	Nbv5tr6223202	plus
CUST_10062_PI429860205	Nbv3K585677028	minus	Nbv5tr6215279	minus
CUST_10063_PI429860205	Nbv3K585677044	minus	Nbv5tr6231603	plus
CUST_10064_PI429860205	Nbv3K585677049	minus	Nbv5tr6243304	plus
CUST_10065_PI429860205	Nbv3K585677059	minus	Nbv5tr6245388	minus
CUST_10066_PI429860205	Nbv3K585677060	minus	Nbv5tr6201978	minus
CUST_10067_PI429860205	Nbv3K585677067	minus	Nbv5tr6232045	minus
CUST_10068_PI429860205	Nbv3K585677068	minus	Nbv5tr6245709	plus
CUST_10069_PI429860205	Nbv3K585677071	minus
CUST_1007_PI429860205	Nbv3K725612190	minus	Nbv5tr6218657	minus
CUST_10070_PI429860205	Nbv3K585677072	minus
CUST_10071_PI429860205	Nbv3K585677075	minus
CUST_10071_PI429860210	Nbv3K645782156	plus	Nbv5tr6233204	minus
CUST_10072_PI429860205	Nbv3K585677085	minus
CUST_10072_PI429860210	Nbv3K645782217	plus	Nbv5tr6200253	minus
CUST_10073_PI429860205	Nbv3K585677086	minus	Nbv5tr6214348	plus
CUST_10073_PI429860210	Nbv3K645782265	plus	Nbv5tr6233509	plus
CUST_10074_PI429860205	Nbv3K585677088	minus	Nbv5tr6237341	plus
CUST_10074_PI429860210	Nbv3K645782273	plus
CUST_10075_PI429860205	Nbv3K585677092	minus
CUST_10075_PI429860210	Nbv3K645782297	plus
CUST_10076_PI429860205	Nbv3K585677093	minus
CUST_10076_PI429860210	Nbv3K645782303	plus
CUST_10077_PI429860205	Nbv3K585677102	minus	Nbv5tr6199886	plus
CUST_10077_PI429860210	Nbv3K645782340	plus	Nbv5tr6237895	minus
CUST_10078_PI429860205	Nbv3K585677112	minus	Nbv5tr6234390	plus
CUST_10078_PI429860210	Nbv3K645782349	plus	Nbv5tr6246037	minus
CUST_10079_PI429860205	Nbv3K585677121	minus	Nbv5tr6222176	plus
CUST_10079_PI429860210	Nbv3K645782382	plus
CUST_1008_PI429860205	Nbv3K725612192	minus	Nbv5tr6236350	plus
CUST_10080_PI429860205	Nbv3K585677128	minus	Nbv5tr6227437	plus
CUST_10080_PI429860210	Nbv3K645782425	plus	Nbv5tr6221654	plus
CUST_10081_PI429860205	Nbv3K585677131	minus
CUST_10081_PI429860210	Nbv3K645782456	plus	Nbv5tr6205805	minus
CUST_10082_PI429860205	Nbv3K585677133	minus	Nbv5tr6216896	plus
CUST_10082_PI429860210	Nbv3K645782526	plus	Nbv5tr6230092	plus
CUST_10083_PI429860205	Nbv3K585677136	minus
CUST_10083_PI429860210	Nbv3K645782527	plus	Nbv5tr6230532	plus
CUST_10084_PI429860205	Nbv3K585677138	minus	Nbv5tr6214362	minus
CUST_10084_PI429860210	Nbv3K645782536	plus	Nbv5tr6242704	plus
CUST_10085_PI429860205	Nbv3K585677139	minus	Nbv5tr6230696	plus
CUST_10085_PI429860210	Nbv3K645782587	plus
CUST_10086_PI429860205	Nbv3K585677146	minus	Nbv5tr6215890	minus
CUST_10086_PI429860210	Nbv3K645782591	plus	Nbv5tr6243318	plus
CUST_10087_PI429860205	Nbv3K585677147	minus	Nbv5tr6214800	plus
CUST_10087_PI429860210	Nbv3K645782617	plus	Nbv5tr6236808	minus
CUST_10088_PI429860205	Nbv3K585677151	minus	Nbv5tr6203755	plus
CUST_10088_PI429860210	Nbv3K645782682	plus
CUST_10089_PI429860205	Nbv3K585677159	minus	Nbv5tr6206698	plus
CUST_10089_PI429860210	Nbv3K645782777	plus	Nbv5tr6237000	plus
CUST_1009_PI429860205	Nbv3K725612214	minus
CUST_10090_PI429860205	Nbv3K585677160	minus
CUST_10090_PI429860210	Nbv3K645782789	plus
CUST_10091_PI429860205	Nbv3K585677161	minus	Nbv5tr6231867	minus
CUST_10091_PI429860210	Nbv3K645782804	plus	Nbv5tr6225110	minus
CUST_10092_PI429860205	Nbv3K585677162	minus
CUST_10092_PI429860210	Nbv3K645782828	plus
CUST_10093_PI429860205	Nbv3K585677164	minus
CUST_10093_PI429860210	Nbv3K645782880	plus	Nbv5tr6245382	plus
CUST_10094_PI429860205	Nbv3K585677168	minus
CUST_10094_PI429860210	Nbv3K645783015	plus
CUST_10095_PI429860205	Nbv3K585677172	minus
CUST_10095_PI429860210	Nbv3K645783043	plus
CUST_10096_PI429860205	Nbv3K585677177	minus	Nbv5tr6200097	minus
CUST_10096_PI429860210	Nbv3K645783055	plus	Nbv5tr6236224	plus
CUST_10097_PI429860205	Nbv3K585677180	minus	Nbv5tr6218922	plus
CUST_10097_PI429860210	Nbv3K645783070	plus
CUST_10098_PI429860205	Nbv3K585677184	minus	Nbv5tr6227186	minus
CUST_10098_PI429860210	Nbv3K645783080	plus	Nbv5tr6215854	plus
CUST_10099_PI429860205	Nbv3K585677190	minus
CUST_10099_PI429860210	Nbv3K645783093	plus	Nbv5tr6245660	plus
CUST_101_PI429860205	Nbv3K725607306	minus	Nbv5tr6213610	plus
CUST_101_PI429860210	Nbv3K745628320	minus	Nbv5tr6211203	plus
CUST_1010_PI429860205	Nbv3K725612219	minus	Nbv5tr6236896	plus
CUST_10100_PI429860205	Nbv3K585677196	minus	Nbv5tr6217116	plus
CUST_10100_PI429860210	Nbv3K645783158	plus	Nbv5tr6236709	plus
CUST_10101_PI429860205	Nbv3K585677204	minus	Nbv5tr6214386	plus
CUST_10101_PI429860210	Nbv3K645783234	plus
CUST_10102_PI429860205	Nbv3K585677208	minus	Nbv5tr6226336	minus
CUST_10102_PI429860210	Nbv3K645783265	plus
CUST_10103_PI429860205	Nbv3K585677220	minus	Nbv5tr6222480	plus
CUST_10103_PI429860210	Nbv3K645783282	plus
CUST_10104_PI429860205	Nbv3K585677222	minus	Nbv5tr6222296	plus
CUST_10104_PI429860210	Nbv3K645783284	plus	Nbv5tr6231354	plus
CUST_10105_PI429860205	Nbv3K585677225	minus	Nbv5tr6218713	minus
CUST_10105_PI429860210	Nbv3K645783296	plus	Nbv5tr6200159	minus
CUST_10106_PI429860205	Nbv3K585677230	minus
CUST_10106_PI429860210	Nbv3K645783324	plus
CUST_10107_PI429860205	Nbv3K585677234	minus
CUST_10107_PI429860210	Nbv3K645783388	plus
CUST_10108_PI429860205	Nbv3K585677239	minus	Nbv5tr6246491	minus
CUST_10108_PI429860210	Nbv3K645783418	plus
CUST_10109_PI429860205	Nbv3K585677243	minus	Nbv5tr6239650	minus
CUST_10109_PI429860210	Nbv3K645783467	plus
CUST_1011_PI429860205	Nbv3K725612226	minus	Nbv5tr6205865	minus
CUST_10110_PI429860205	Nbv3K585677244	minus
CUST_10110_PI429860210	Nbv3K645783572	plus	Nbv5tr6231290	minus
CUST_10111_PI429860205	Nbv3K585677245	minus	Nbv5tr6238959	plus
CUST_10111_PI429860210	Nbv3K645783585	plus	Nbv5tr6238088	plus
CUST_10112_PI429860205	Nbv3K585677249	minus	Nbv5tr6204017	plus
CUST_10112_PI429860210	Nbv3K645783638	plus	Nbv5tr6236504	minus
CUST_10113_PI429860205	Nbv3K585677260	minus	Nbv5tr6237786	plus
CUST_10113_PI429860210	Nbv3K645783814	plus	Nbv5tr6230569	plus
CUST_10114_PI429860205	Nbv3K585677268	minus	Nbv5tr6221375	minus
CUST_10114_PI429860210	Nbv3K645783825	plus
CUST_10115_PI429860205	Nbv3K585677275	minus
CUST_10115_PI429860210	Nbv3K645784027	plus	Nbv5tr6214968	minus
CUST_10116_PI429860205	Nbv3K585677279	minus
CUST_10116_PI429860210	Nbv3K645784188	plus
CUST_10117_PI429860205	Nbv3K585677287	minus
CUST_10117_PI429860210	Nbv3K645784270	plus
CUST_10118_PI429860205	Nbv3K585677288	minus	Nbv5tr6205423	minus
CUST_10118_PI429860210	Nbv3K645784571	plus	Nbv5tr6230919	plus
CUST_10119_PI429860205	Nbv3K585677289	minus
CUST_10119_PI429860210	Nbv3K645784934	plus
CUST_1012_PI429860205	Nbv3K725612234	minus
CUST_10120_PI429860205	Nbv3K585677290	minus
CUST_10120_PI429860210	Nbv3K645785020	plus	Nbv5tr6206124	minus
CUST_10121_PI429860205	Nbv3K585677292	minus
CUST_10121_PI429860210	Nbv3K645785032	plus	Nbv5tr6241764	minus
CUST_10122_PI429860205	Nbv3K585677293	minus	Nbv5tr6214027	plus
CUST_10122_PI429860210	Nbv3K645785207	plus
CUST_10123_PI429860205	Nbv3K585677295	minus
CUST_10123_PI429860210	Nbv3K645785412	plus	Nbv5tr6234301	plus
CUST_10124_PI429860205	Nbv3K585677297	minus	Nbv5tr6237987	plus
CUST_10124_PI429860210	Nbv3K645785632	plus	Nbv5tr6243601	plus
CUST_10125_PI429860205	Nbv3K585677298	minus	Nbv5tr6207346	plus
CUST_10125_PI429860210	Nbv3K645785651	plus	Nbv5tr6246446	minus
CUST_10126_PI429860205	Nbv3K585677300	minus
CUST_10126_PI429860210	Nbv3K645785738	plus
CUST_10127_PI429860205	Nbv3K585677302	minus	Nbv5tr6216307	minus
CUST_10127_PI429860210	Nbv3K645785822	plus	Nbv5tr6223779	minus
CUST_10128_PI429860205	Nbv3K585677315	minus	Nbv5tr6246041	plus
CUST_10128_PI429860210	Nbv3K645785863	plus
CUST_10129_PI429860205	Nbv3K585677316	minus
CUST_10129_PI429860210	Nbv3K645785886	plus	Nbv5tr6219772	minus
CUST_1013_PI429860205	Nbv3K725612239	minus
CUST_10130_PI429860205	Nbv3K585677321	minus
CUST_10130_PI429860210	Nbv3K645785985	plus
CUST_10131_PI429860205	Nbv3K585677325	minus	Nbv5tr6207406	plus
CUST_10131_PI429860210	Nbv3K645786119	plus	Nbv5tr6200465	minus
CUST_10132_PI429860205	Nbv3K585677329	minus	Nbv5tr6241563	plus
CUST_10132_PI429860210	Nbv3K645786335	plus
CUST_10133_PI429860205	Nbv3K585677344	minus	Nbv5tr6203133	plus
CUST_10133_PI429860210	Nbv3K645786559	plus	Nbv5tr6236616	plus
CUST_10134_PI429860205	Nbv3K585677349	minus	Nbv5tr6243807	plus
CUST_10134_PI429860210	Nbv3K645786625	plus	Nbv5tr6246223	plus
CUST_10135_PI429860205	Nbv3K585677351	minus
CUST_10135_PI429860210	Nbv3K645786637	plus
CUST_10136_PI429860205	Nbv3K585677352	minus
CUST_10136_PI429860210	Nbv3K645786780	plus	Nbv5tr6245892	plus
CUST_10137_PI429860205	Nbv3K585677353	minus
CUST_10137_PI429860210	Nbv3K645786813	plus
CUST_10138_PI429860205	Nbv3K585677354	minus
CUST_10138_PI429860210	Nbv3K645787014	plus	Nbv5tr6206939	minus
CUST_10139_PI429860205	Nbv3K585677357	minus
CUST_10139_PI429860210	Nbv3K645787203	plus
CUST_1014_PI429860205	Nbv3K725612242	minus	Nbv5tr6206119	minus
CUST_10140_PI429860205	Nbv3K585677376	minus
CUST_10140_PI429860210	Nbv3K645787242	plus
CUST_10141_PI429860205	Nbv3K585677388	minus	Nbv5tr6231386	plus
CUST_10141_PI429860210	Nbv3K645787423	plus
CUST_10142_PI429860205	Nbv3K585677392	minus	Nbv5tr6214450	minus
CUST_10142_PI429860210	Nbv3K645787802	plus	Nbv5tr6232626	minus
CUST_10143_PI429860205	Nbv3K585677401	minus	Nbv5tr6227083	minus
CUST_10143_PI429860210	Nbv3K645787903	plus
CUST_10144_PI429860205	Nbv3K585677402	minus	Nbv5tr6212819	plus
CUST_10144_PI429860210	Nbv3K645787946	plus	Nbv5tr6200035	minus
CUST_10145_PI429860205	Nbv3K585677404	minus	Nbv5tr6246458	plus
CUST_10145_PI429860210	Nbv3K645788139	plus
CUST_10146_PI429860205	Nbv3K585677405	minus	Nbv5tr6226221	plus
CUST_10146_PI429860210	Nbv3K645788272	plus
CUST_10147_PI429860205	Nbv3K585677409	minus	Nbv5tr6231250	plus
CUST_10147_PI429860210	Nbv3K645788371	plus
CUST_10148_PI429860205	Nbv3K585677413	minus	Nbv5tr6205385	minus
CUST_10148_PI429860210	Nbv3K645788405	plus
CUST_10149_PI429860205	Nbv3K585677414	minus	Nbv5tr6204793	plus
CUST_10149_PI429860210	Nbv3K645788611	plus
CUST_1015_PI429860205	Nbv3K725612250	minus	Nbv5tr6211934	plus
CUST_10150_PI429860205	Nbv3K585677416	minus
CUST_10150_PI429860210	Nbv3K645788681	plus	Nbv5tr6231076	plus
CUST_10151_PI429860205	Nbv3K585677419	minus	Nbv5tr6230802	minus
CUST_10151_PI429860210	Nbv3K645788699	plus	Nbv5tr6200448	minus
CUST_10152_PI429860205	Nbv3K585677423	minus	Nbv5tr6221531	minus
CUST_10152_PI429860210	Nbv3K645789262	plus
CUST_10153_PI429860205	Nbv3K585677428	minus	Nbv5tr6206154	minus
CUST_10153_PI429860210	Nbv3K645789292	plus	Nbv5tr6245885	minus
CUST_10154_PI429860205	Nbv3K585677442	minus	Nbv5tr6214371	plus
CUST_10154_PI429860210	Nbv3K645789333	plus	Nbv5tr6234810	plus
CUST_10155_PI429860205	Nbv3K585677447	minus	Nbv5tr6204416	minus
CUST_10155_PI429860210	Nbv3K645789687	plus
CUST_10156_PI429860205	Nbv3K585677458	minus
CUST_10156_PI429860210	Nbv3K645789702	plus
CUST_10157_PI429860205	Nbv3K585677459	minus	Nbv5tr6230529	minus
CUST_10157_PI429860210	Nbv3K645789737	plus
CUST_10158_PI429860205	Nbv3K585677461	minus	Nbv5tr6245725	plus
CUST_10158_PI429860210	Nbv3K645789788	plus
CUST_10159_PI429860205	Nbv3K585677463	minus	Nbv5tr6228161	minus
CUST_10159_PI429860210	Nbv3K645790022	plus	Nbv5tr6232099	plus
CUST_1016_PI429860205	Nbv3K725612255	minus	Nbv5tr6205632	plus
CUST_10160_PI429860205	Nbv3K585677464	minus
CUST_10160_PI429860210	Nbv3K645790063	plus
CUST_10161_PI429860205	Nbv3K585677466	minus	Nbv5tr6214378	plus
CUST_10161_PI429860210	Nbv3K645790195	plus	Nbv5tr6243653	plus
CUST_10162_PI429860205	Nbv3K585677472	minus
CUST_10162_PI429860210	Nbv3K645790265	plus	Nbv5tr6233781	minus
CUST_10163_PI429860205	Nbv3K585677474	minus	Nbv5tr6231692	minus
CUST_10163_PI429860210	Nbv3K645790637	plus	Nbv5tr6243627	plus
CUST_10164_PI429860205	Nbv3K585677480	minus	Nbv5tr6221133	plus
CUST_10164_PI429860210	Nbv3K645790713	plus	Nbv5tr6213415	plus
CUST_10165_PI429860205	Nbv3K585677481	minus	Nbv5tr6232264	plus
CUST_10165_PI429860210	Nbv3K645790877	plus
CUST_10166_PI429860205	Nbv3K585677483	minus	Nbv5tr6224128	plus
CUST_10166_PI429860210	Nbv3K645790913	plus	Nbv5tr6239664	minus
CUST_10167_PI429860205	Nbv3K585677487	minus	Nbv5tr6245440	minus
CUST_10167_PI429860210	Nbv3K645790935	plus	Nbv5tr6237603	plus
CUST_10168_PI429860205	Nbv3K585677488	minus	Nbv5tr6234749	minus
CUST_10168_PI429860210	Nbv3K645790960	plus	Nbv5tr6219586	minus
CUST_10169_PI429860205	Nbv3K585677490	minus
CUST_10169_PI429860210	Nbv3K645790984	plus	Nbv5tr6221504	minus
CUST_1017_PI429860205	Nbv3K725612271	minus
CUST_10170_PI429860205	Nbv3K585677493	minus	Nbv5tr6225773	minus
CUST_10170_PI429860210	Nbv3K645791047	plus
CUST_10171_PI429860205	Nbv3K585677496	minus	Nbv5tr6203088	plus
CUST_10171_PI429860210	Nbv3K645791092	plus
CUST_10172_PI429860205	Nbv3K585677498	minus	Nbv5tr6220381	minus
CUST_10172_PI429860210	Nbv3K645791275	plus	Nbv5tr6231074	plus
CUST_10173_PI429860205	Nbv3K585677510	minus	Nbv5tr6222631	minus
CUST_10173_PI429860210	Nbv3K645791279	plus	Nbv5tr6218927	plus
CUST_10174_PI429860205	Nbv3K585677515	minus
CUST_10174_PI429860210	Nbv3K645791314	plus
CUST_10175_PI429860205	Nbv3K585677520	minus	Nbv5tr6223014	plus
CUST_10175_PI429860210	Nbv3K645791418	plus	Nbv5tr6229799	minus
CUST_10176_PI429860205	Nbv3K585677522	minus
CUST_10176_PI429860210	Nbv3K645791491	plus
CUST_10177_PI429860205	Nbv3K585677532	minus	Nbv5tr6227743	plus
CUST_10177_PI429860210	Nbv3K645791525	plus
CUST_10178_PI429860205	Nbv3K585677536	minus
CUST_10178_PI429860210	Nbv3K645791552	plus	Nbv5tr6236248	plus
CUST_10179_PI429860205	Nbv3K585677542	minus	Nbv5tr6225696	minus
CUST_10179_PI429860210	Nbv3K645791560	plus
CUST_1018_PI429860205	Nbv3K725612279	minus	Nbv5tr6241719	minus
CUST_10180_PI429860205	Nbv3K585677548	minus
CUST_10180_PI429860210	Nbv3K645791597	plus	Nbv5tr6227014	plus
CUST_10181_PI429860205	Nbv3K585677552	minus	Nbv5tr6204279	minus
CUST_10181_PI429860210	Nbv3K645791614	plus
CUST_10182_PI429860205	Nbv3K585677556	minus	Nbv5tr6203190	minus
CUST_10182_PI429860210	Nbv3K645791647	plus
CUST_10183_PI429860205	Nbv3K585677559	minus	Nbv5tr6221280	minus
CUST_10183_PI429860210	Nbv3K645791720	plus
CUST_10184_PI429860205	Nbv3K585677561	minus
CUST_10184_PI429860210	Nbv3K645791824	plus
CUST_10185_PI429860205	Nbv3K585677563	minus	Nbv5tr6208060	minus
CUST_10185_PI429860210	Nbv3K645791826	plus	Nbv5tr6204898	minus
CUST_10186_PI429860205	Nbv3K585677564	minus	Nbv5tr6201331	plus
CUST_10186_PI429860210	Nbv3K645791896	plus
CUST_10187_PI429860205	Nbv3K585677569	minus	Nbv5tr6211507	plus
CUST_10187_PI429860210	Nbv3K645791922	plus	Nbv5tr6233499	plus
CUST_10188_PI429860205	Nbv3K585677570	minus	Nbv5tr6221501	minus
CUST_10188_PI429860210	Nbv3K645791942	plus	Nbv5tr6241457	plus
CUST_10189_PI429860205	Nbv3K585677573	minus
CUST_10189_PI429860210	Nbv3K645791943	plus	Nbv5tr6236855	plus
CUST_1019_PI429860205	Nbv3K725612284	minus	Nbv5tr6200553	plus
CUST_10190_PI429860205	Nbv3K585677575	minus	Nbv5tr6227834	minus
CUST_10190_PI429860210	Nbv3K645791946	plus
CUST_10191_PI429860205	Nbv3K585677579	minus	Nbv5tr6212925	plus
CUST_10191_PI429860210	Nbv3K645791961	plus	Nbv5tr6243733	minus
CUST_10192_PI429860205	Nbv3K585677580	minus	Nbv5tr6217118	plus
CUST_10192_PI429860210	Nbv3K645792009	plus	Nbv5tr6223122	minus
CUST_10193_PI429860205	Nbv3K585677581	minus	Nbv5tr6212256	minus
CUST_10193_PI429860210	Nbv3K645792017	plus	Nbv5tr6203905	plus
CUST_10194_PI429860205	Nbv3K585677583	minus	Nbv5tr6229532	minus
CUST_10194_PI429860210	Nbv3K645792021	plus	Nbv5tr6234345	plus
CUST_10195_PI429860205	Nbv3K585677584	minus	Nbv5tr6203925	minus
CUST_10195_PI429860210	Nbv3K645792036	plus	Nbv5tr6246223	minus
CUST_10196_PI429860205	Nbv3K585677588	minus
CUST_10196_PI429860210	Nbv3K645792107	plus	Nbv5tr6229742	plus
CUST_10197_PI429860205	Nbv3K585677589	minus
CUST_10197_PI429860210	Nbv3K645792114	plus
CUST_10198_PI429860205	Nbv3K585677594	minus	Nbv5tr6231215	plus
CUST_10198_PI429860210	Nbv3K645792133	plus
CUST_10199_PI429860205	Nbv3K585677599	minus
CUST_10199_PI429860210	Nbv3K645792250	plus	Nbv5tr6234272	plus
CUST_102_PI429860205	Nbv3K725607316	minus	Nbv5tr6212464	minus
CUST_102_PI429860210	Nbv3K745628959	minus	Nbv5tr6214254	plus
CUST_1020_PI429860205	Nbv3K725612294	minus	Nbv5tr6220505	plus
CUST_10200_PI429860205	Nbv3K585677603	minus	Nbv5tr6231589	plus
CUST_10200_PI429860210	Nbv3K645792255	plus	Nbv5tr6219526	minus
CUST_10201_PI429860205	Nbv3K585677604	minus	Nbv5tr6245472	minus
CUST_10201_PI429860210	Nbv3K665792309	plus	Nbv5tr6200699	plus
CUST_10202_PI429860205	Nbv3K585677613	minus	Nbv5tr6227181	minus
CUST_10202_PI429860210	Nbv3K665792347	plus
CUST_10203_PI429860205	Nbv3K585677615	minus	Nbv5tr6226640	minus
CUST_10203_PI429860210	Nbv3K665792375	plus	Nbv5tr6241376	plus
CUST_10204_PI429860205	Nbv3K585677617	minus	Nbv5tr6235653	minus
CUST_10204_PI429860210	Nbv3K665792382	plus	Nbv5tr6234506	minus
CUST_10205_PI429860205	Nbv3K585677620	minus
CUST_10205_PI429860210	Nbv3K665792400	plus	Nbv5tr6238866	minus
CUST_10206_PI429860205	Nbv3K585677629	minus	Nbv5tr6235991	plus
CUST_10206_PI429860210	Nbv3K665792416	plus	Nbv5tr6233587	minus
CUST_10207_PI429860205	Nbv3K585677631	minus
CUST_10207_PI429860210	Nbv3K665792471	plus	Nbv5tr6243427	minus
CUST_10208_PI429860205	Nbv3K585677635	minus
CUST_10208_PI429860210	Nbv3K665792506	plus
CUST_10209_PI429860205	Nbv3K585677639	minus
CUST_10209_PI429860210	Nbv3K665792553	plus	Nbv5tr6227404	plus
CUST_1021_PI429860205	Nbv3K725612301	minus
CUST_10210_PI429860205	Nbv3K585677640	minus	Nbv5tr6200492	minus
CUST_10210_PI429860210	Nbv3K665792582	plus	Nbv5tr6206162	plus
CUST_10211_PI429860205	Nbv3K585677642	minus	Nbv5tr6234665	plus
CUST_10211_PI429860210	Nbv3K665792636	plus
CUST_10212_PI429860205	Nbv3K585677644	minus
CUST_10212_PI429860210	Nbv3K665792645	plus	Nbv5tr6236389	plus
CUST_10213_PI429860205	Nbv3K585677645	minus	Nbv5tr6213417	plus
CUST_10213_PI429860210	Nbv3K665792713	plus	Nbv5tr6199146	plus
CUST_10214_PI429860205	Nbv3K585677649	minus	Nbv5tr6231109	plus
CUST_10214_PI429860210	Nbv3K665792724	plus	Nbv5tr6230294	minus
CUST_10215_PI429860205	Nbv3K585677657	minus
CUST_10215_PI429860210	Nbv3K665792738	plus
CUST_10216_PI429860205	Nbv3K585677662	minus	Nbv5tr6198906	minus
CUST_10216_PI429860210	Nbv3K665792795	plus	Nbv5tr6225867	minus
CUST_10217_PI429860205	Nbv3K585677668	minus	Nbv5tr6215739	plus
CUST_10217_PI429860210	Nbv3K665792817	plus	Nbv5tr6204745	minus
CUST_10218_PI429860205	Nbv3K585677672	minus	Nbv5tr6235760	minus
CUST_10218_PI429860210	Nbv3K665792828	plus	Nbv5tr6243470	plus
CUST_10219_PI429860205	Nbv3K585677677	minus	Nbv5tr6207728	minus
CUST_10219_PI429860210	Nbv3K665792883	plus
CUST_1022_PI429860205	Nbv3K725612307	minus
CUST_10220_PI429860205	Nbv3K585677682	minus
CUST_10220_PI429860210	Nbv3K665792900	plus
CUST_10221_PI429860205	Nbv3K585677684	minus	Nbv5tr6228026	plus
CUST_10221_PI429860210	Nbv3K665792924	plus	Nbv5tr6200348	minus
CUST_10222_PI429860205	Nbv3K585677687	minus
CUST_10222_PI429860210	Nbv3K665792987	plus	Nbv5tr6245709	minus
CUST_10223_PI429860205	Nbv3K585677695	minus	Nbv5tr6199501	minus
CUST_10223_PI429860210	Nbv3K665793098	plus	Nbv5tr6230242	plus
CUST_10224_PI429860205	Nbv3K585677707	minus	Nbv5tr6213742	minus
CUST_10224_PI429860210	Nbv3K665793131	plus	Nbv5tr6234544	plus
CUST_10225_PI429860205	Nbv3K585677711	minus	Nbv5tr6215055	plus
CUST_10225_PI429860210	Nbv3K665793165	plus	Nbv5tr6204163	plus
CUST_10226_PI429860205	Nbv3K585677715	minus
CUST_10226_PI429860210	Nbv3K665793230	plus
CUST_10227_PI429860205	Nbv3K585677724	minus	Nbv5tr6203472	plus
CUST_10227_PI429860210	Nbv3K665793234	plus	Nbv5tr6245709	plus
CUST_10228_PI429860205	Nbv3K585677727	minus
CUST_10228_PI429860210	Nbv3K665793312	plus	Nbv5tr6227272	plus
CUST_10229_PI429860205	Nbv3K585677728	minus
CUST_10229_PI429860210	Nbv3K665793323	plus	Nbv5tr6213943	plus
CUST_1023_PI429860205	Nbv3K725612327	minus
CUST_10230_PI429860205	Nbv3K585677734	minus	Nbv5tr6221404	plus
CUST_10230_PI429860210	Nbv3K665793462	plus
CUST_10231_PI429860205	Nbv3K585677735	minus	Nbv5tr6215260	plus
CUST_10231_PI429860210	Nbv3K665793476	plus
CUST_10232_PI429860205	Nbv3K585677736	minus
CUST_10232_PI429860210	Nbv3K665793573	plus	Nbv5tr6231490	minus
CUST_10233_PI429860205	Nbv3K585677751	minus	Nbv5tr6222715	plus
CUST_10233_PI429860210	Nbv3K665793600	plus
CUST_10234_PI429860205	Nbv3K585677752	minus	Nbv5tr6216100	plus
CUST_10234_PI429860210	Nbv3K665793649	plus	Nbv5tr6224927	minus
CUST_10235_PI429860205	Nbv3K585677755	minus	Nbv5tr6245935	plus
CUST_10235_PI429860210	Nbv3K665793675	plus	Nbv5tr6207080	minus
CUST_10236_PI429860205	Nbv3K585677761	minus	Nbv5tr6214585	plus
CUST_10236_PI429860210	Nbv3K665793828	plus
CUST_10237_PI429860205	Nbv3K585677762	minus
CUST_10237_PI429860210	Nbv3K665793888	plus	Nbv5tr6213809	minus
CUST_10238_PI429860205	Nbv3K585677763	minus	Nbv5tr6220738	plus
CUST_10238_PI429860210	Nbv3K665793905	plus	Nbv5tr6219902	minus
CUST_10239_PI429860205	Nbv3K585677772	minus
CUST_10239_PI429860210	Nbv3K665793960	plus	Nbv5tr6230919	plus
CUST_1024_PI429860205	Nbv3K725612345	minus	Nbv5tr6212940	plus
CUST_10240_PI429860205	Nbv3K585677775	minus
CUST_10240_PI429860210	Nbv3K665794088	plus	Nbv5tr6230485	minus
CUST_10241_PI429860205	Nbv3K585677777	minus	Nbv5tr6230228	plus
CUST_10241_PI429860210	Nbv3K665794094	plus	Nbv5tr6230587	minus
CUST_10242_PI429860205	Nbv3K585677786	minus
CUST_10242_PI429860210	Nbv3K665794184	plus
CUST_10243_PI429860205	Nbv3K585677787	minus
CUST_10243_PI429860210	Nbv3K665794218	plus	Nbv5tr6235856	minus
CUST_10244_PI429860205	Nbv3K585677791	minus	Nbv5tr6205935	plus
CUST_10244_PI429860210	Nbv3K665794252	plus	Nbv5tr6200582	plus
CUST_10245_PI429860205	Nbv3K585677796	minus	Nbv5tr6236521	plus
CUST_10245_PI429860210	Nbv3K665794292	plus
CUST_10246_PI429860205	Nbv3K585677797	minus	Nbv5tr6237156	plus
CUST_10246_PI429860210	Nbv3K665794316	plus	Nbv5tr6207576	plus
CUST_10247_PI429860205	Nbv3K585677802	minus
CUST_10247_PI429860210	Nbv3K665794349	plus
CUST_10248_PI429860205	Nbv3K585677803	minus
CUST_10248_PI429860210	Nbv3K665794354	plus	Nbv5tr6229403	plus
CUST_10249_PI429860205	Nbv3K585677812	minus
CUST_10249_PI429860210	Nbv3K665794367	plus	Nbv5tr6200440	plus
CUST_1025_PI429860205	Nbv3K725612348	minus
CUST_10250_PI429860205	Nbv3K585677814	minus	Nbv5tr6221648	plus
CUST_10250_PI429860210	Nbv3K665794413	plus
CUST_10251_PI429860205	Nbv3K585677816	minus	Nbv5tr6237698	plus
CUST_10251_PI429860210	Nbv3K665794459	plus	Nbv5tr6230860	plus
CUST_10252_PI429860205	Nbv3K585677817	minus
CUST_10252_PI429860210	Nbv3K665794465	plus
CUST_10253_PI429860205	Nbv3K585677822	minus
CUST_10253_PI429860210	Nbv3K665794552	plus
CUST_10254_PI429860205	Nbv3K585677823	minus
CUST_10254_PI429860210	Nbv3K665794565	plus
CUST_10255_PI429860205	Nbv3K585677824	minus
CUST_10255_PI429860210	Nbv3K665794574	plus	Nbv5tr6228222	minus
CUST_10256_PI429860205	Nbv3K585677828	minus	Nbv5tr6246570	minus
CUST_10256_PI429860210	Nbv3K665794597	plus
CUST_10257_PI429860205	Nbv3K585677831	minus	Nbv5tr6220225	minus
CUST_10257_PI429860210	Nbv3K665794617	plus	Nbv5tr6237104	plus
CUST_10258_PI429860205	Nbv3K585677834	minus	Nbv5tr6214536	minus
CUST_10258_PI429860210	Nbv3K665794634	plus	Nbv5tr6226003	plus
CUST_10259_PI429860205	Nbv3K585677835	minus	Nbv5tr6215383	plus
CUST_10259_PI429860210	Nbv3K665794686	plus	Nbv5tr6237816	plus
CUST_1026_PI429860205	Nbv3K725612360	minus
CUST_10260_PI429860205	Nbv3K585677839	minus
CUST_10260_PI429860210	Nbv3K665794754	plus	Nbv5tr6218720	minus
CUST_10261_PI429860205	Nbv3K585677840	minus	Nbv5tr6222643	minus
CUST_10261_PI429860210	Nbv3K665794898	plus	Nbv5tr6230587	minus
CUST_10262_PI429860205	Nbv3K585677844	minus
CUST_10262_PI429860210	Nbv3K665794924	plus	Nbv5tr6199749	plus
CUST_10263_PI429860205	Nbv3K585677847	minus	Nbv5tr6206286	plus
CUST_10263_PI429860210	Nbv3K665794963	plus	Nbv5tr6219699	plus
CUST_10264_PI429860205	Nbv3K585677852	minus
CUST_10264_PI429860210	Nbv3K665795038	plus	Nbv5tr6243054	plus
CUST_10265_PI429860205	Nbv3K585677853	minus
CUST_10265_PI429860210	Nbv3K665795092	plus
CUST_10266_PI429860205	Nbv3K585677859	minus	Nbv5tr6219770	plus
CUST_10266_PI429860210	Nbv3K665795198	plus
CUST_10267_PI429860205	Nbv3K585677860	minus
CUST_10267_PI429860210	Nbv3K665795243	plus
CUST_10268_PI429860205	Nbv3K585677864	minus
CUST_10268_PI429860210	Nbv3K665795292	plus
CUST_10269_PI429860205	Nbv3K585677870	minus
CUST_10269_PI429860210	Nbv3K665795367	plus	Nbv5tr6235155	plus
CUST_1027_PI429860205	Nbv3K725612364	minus
CUST_10270_PI429860205	Nbv3K585677871	minus
CUST_10270_PI429860210	Nbv3K665795401	plus
CUST_10271_PI429860205	Nbv3K585677874	minus	Nbv5tr6239114	minus
CUST_10271_PI429860210	Nbv3K665795433	plus
CUST_10272_PI429860205	Nbv3K585677878	minus	Nbv5tr6214279	minus
CUST_10272_PI429860210	Nbv3K665795445	plus	Nbv5tr6245709	minus
CUST_10273_PI429860205	Nbv3K585677895	minus
CUST_10273_PI429860210	Nbv3K665795456	plus	Nbv5tr6225663	plus
CUST_10274_PI429860205	Nbv3K585677896	minus	Nbv5tr6235214	minus
CUST_10274_PI429860210	Nbv3K665795491	plus	Nbv5tr6237253	plus
CUST_10275_PI429860205	Nbv3K585677900	minus
CUST_10275_PI429860210	Nbv3K665795500	plus	Nbv5tr6237760	plus
CUST_10276_PI429860205	Nbv3K585677903	minus	Nbv5tr6222040	plus
CUST_10276_PI429860210	Nbv3K665795517	plus
CUST_10277_PI429860205	Nbv3K585677909	minus	Nbv5tr6205537	minus
CUST_10277_PI429860210	Nbv3K665795572	plus	Nbv5tr6229981	minus
CUST_10278_PI429860205	Nbv3K585677911	minus	Nbv5tr6213070	minus
CUST_10278_PI429860210	Nbv3K665795713	plus	Nbv5tr6200786	plus
CUST_10279_PI429860205	Nbv3K585677921	minus	Nbv5tr6237503	minus
CUST_10279_PI429860210	Nbv3K665795727	plus	Nbv5tr6243099	plus
CUST_1028_PI429860205	Nbv3K725612369	minus
CUST_10280_PI429860205	Nbv3K585677922	minus	Nbv5tr6213588	plus
CUST_10280_PI429860210	Nbv3K665795756	plus	Nbv5tr6235601	minus
CUST_10281_PI429860205	Nbv3K585677923	minus	Nbv5tr6207834	minus
CUST_10281_PI429860210	Nbv3K665795839	plus	Nbv5tr6243531	plus
CUST_10282_PI429860205	Nbv3K585677924	minus
CUST_10282_PI429860210	Nbv3K665795890	plus
CUST_10283_PI429860205	Nbv3K585677926	minus
CUST_10283_PI429860210	Nbv3K665795938	plus	Nbv5tr6203852	minus
CUST_10284_PI429860205	Nbv3K585677927	minus	Nbv5tr6225665	plus
CUST_10284_PI429860210	Nbv3K665795960	plus	Nbv5tr6228187	plus
CUST_10285_PI429860205	Nbv3K585677928	minus	Nbv5tr6227637	plus
CUST_10285_PI429860210	Nbv3K665795974	plus	Nbv5tr6225092	plus
CUST_10286_PI429860205	Nbv3K585677929	minus	Nbv5tr6215229	plus
CUST_10286_PI429860210	Nbv3K665796017	plus
CUST_10287_PI429860205	Nbv3K585677930	minus	Nbv5tr6227425	plus
CUST_10287_PI429860210	Nbv3K665796095	plus	Nbv5tr6204418	minus
CUST_10288_PI429860205	Nbv3K585677936	minus	Nbv5tr6201698	minus
CUST_10288_PI429860210	Nbv3K665796210	plus	Nbv5tr6216375	minus
CUST_10289_PI429860205	Nbv3K585677937	minus
CUST_10289_PI429860210	Nbv3K665796257	plus
CUST_1029_PI429860205	Nbv3K725612375	minus	Nbv5tr6214214	plus
CUST_10290_PI429860205	Nbv3K585677946	minus	Nbv5tr6229248	plus
CUST_10290_PI429860210	Nbv3K665796264	plus	Nbv5tr6204766	minus
CUST_10291_PI429860205	Nbv3K585677955	minus
CUST_10291_PI429860210	Nbv3K665796267	plus
CUST_10292_PI429860205	Nbv3K585677956	minus	Nbv5tr6245332	minus
CUST_10292_PI429860210	Nbv3K665796377	plus	Nbv5tr6202371	plus
CUST_10293_PI429860205	Nbv3K585677970	minus	Nbv5tr6230011	plus
CUST_10293_PI429860210	Nbv3K665796400	plus
CUST_10294_PI429860205	Nbv3K585677974	minus	Nbv5tr6216011	plus
CUST_10294_PI429860210	Nbv3K665796490	plus	Nbv5tr6241498	plus
CUST_10295_PI429860205	Nbv3K585677986	minus	Nbv5tr6224246	plus
CUST_10295_PI429860210	Nbv3K665796557	plus
CUST_10296_PI429860205	Nbv3K585677987	minus	Nbv5tr6215387	minus
CUST_10296_PI429860210	Nbv3K665796641	plus
CUST_10297_PI429860205	Nbv3K585677989	minus	Nbv5tr6245999	plus
CUST_10297_PI429860210	Nbv3K665796660	plus	Nbv5tr6245834	plus
CUST_10298_PI429860205	Nbv3K585677990	minus	Nbv5tr6236258	plus
CUST_10298_PI429860210	Nbv3K665796709	plus
CUST_10299_PI429860205	Nbv3K585677991	minus
CUST_10299_PI429860210	Nbv3K665796767	plus
CUST_103_PI429860205	Nbv3K725607318	minus	Nbv5tr6219473	plus
CUST_103_PI429860210	Nbv3K745629003	minus
CUST_1030_PI429860205	Nbv3K725612379	minus
CUST_10300_PI429860205	Nbv3K585677993	minus
CUST_10300_PI429860210	Nbv3K665796781	plus	Nbv5tr6243202	plus
CUST_10301_PI429860205	Nbv3K585677997	minus	Nbv5tr6230286	plus
CUST_10301_PI429860210	Nbv3K665796859	plus	Nbv5tr6243782	minus
CUST_10302_PI429860205	Nbv3K585678006	minus
CUST_10302_PI429860210	Nbv3K665796881	plus	Nbv5tr6220120	minus
CUST_10303_PI429860205	Nbv3K585678008	minus	Nbv5tr6221988	minus
CUST_10303_PI429860210	Nbv3K665796912	plus
CUST_10304_PI429860205	Nbv3K585678009	minus	Nbv5tr6231226	minus
CUST_10304_PI429860210	Nbv3K665797065	plus
CUST_10305_PI429860205	Nbv3K585678010	minus	Nbv5tr6231186	plus
CUST_10305_PI429860210	Nbv3K665797069	plus	Nbv5tr6245709	plus
CUST_10306_PI429860205	Nbv3K585678015	minus
CUST_10306_PI429860210	Nbv3K665797099	plus	Nbv5tr6236799	plus
CUST_10307_PI429860205	Nbv3K585678021	minus	Nbv5tr6203305	minus
CUST_10307_PI429860210	Nbv3K665797105	plus	Nbv5tr6226020	plus
CUST_10308_PI429860205	Nbv3K585678024	minus	Nbv5tr6245525	plus
CUST_10308_PI429860210	Nbv3K665797137	plus	Nbv5tr6243012	minus
CUST_10309_PI429860205	Nbv3K585678025	minus
CUST_10309_PI429860210	Nbv3K665797233	plus	Nbv5tr6236706	minus
CUST_1031_PI429860205	Nbv3K725612381	minus
CUST_10310_PI429860205	Nbv3K585678039	minus	Nbv5tr6207955	minus
CUST_10310_PI429860210	Nbv3K665797258	plus
CUST_10311_PI429860205	Nbv3K585678040	minus
CUST_10311_PI429860210	Nbv3K665797271	plus	Nbv5tr6220951	plus
CUST_10312_PI429860205	Nbv3K585678041	minus	Nbv5tr6245778	plus
CUST_10312_PI429860210	Nbv3K665797294	plus	Nbv5tr6220786	minus
CUST_10313_PI429860205	Nbv3K585678053	minus
CUST_10313_PI429860210	Nbv3K665797544	plus	Nbv5tr6219890	minus
CUST_10314_PI429860205	Nbv3K585678062	minus
CUST_10314_PI429860210	Nbv3K665797590	plus	Nbv5tr6206504	minus
CUST_10315_PI429860205	Nbv3K585678064	minus	Nbv5tr6231164	plus
CUST_10315_PI429860210	Nbv3K665797768	plus	Nbv5tr6237451	plus
CUST_10316_PI429860205	Nbv3K585678066	minus
CUST_10316_PI429860210	Nbv3K665797830	plus	Nbv5tr6232175	plus
CUST_10317_PI429860205	Nbv3K585678070	minus
CUST_10317_PI429860210	Nbv3K665797927	plus	Nbv5tr6207543	minus
CUST_10318_PI429860205	Nbv3K585678074	minus	Nbv5tr6246108	plus
CUST_10318_PI429860210	Nbv3K665797957	plus
CUST_10319_PI429860205	Nbv3K585678077	minus	Nbv5tr6246409	minus
CUST_10319_PI429860210	Nbv3K665798008	plus
CUST_1032_PI429860205	Nbv3K725612385	minus	Nbv5tr6246439	minus
CUST_10320_PI429860205	Nbv3K585678088	minus
CUST_10320_PI429860210	Nbv3K665798021	plus	Nbv5tr6233963	plus
CUST_10321_PI429860205	Nbv3K585678089	minus	Nbv5tr6213813	plus
CUST_10321_PI429860210	Nbv3K665798036	plus	Nbv5tr6218796	plus
CUST_10322_PI429860205	Nbv3K585678104	minus
CUST_10322_PI429860210	Nbv3K665798086	plus	Nbv5tr6246097	plus
CUST_10323_PI429860205	Nbv3K585678106	minus
CUST_10323_PI429860210	Nbv3K665798174	plus	Nbv5tr6236389	minus
CUST_10324_PI429860205	Nbv3K585678108	minus	Nbv5tr6232772	plus
CUST_10324_PI429860210	Nbv3K665798378	plus	Nbv5tr6212088	minus
CUST_10325_PI429860205	Nbv3K585678113	minus	Nbv5tr6215927	plus
CUST_10325_PI429860210	Nbv3K665798493	plus	Nbv5tr6240240	minus
CUST_10326_PI429860205	Nbv3K585678115	minus
CUST_10326_PI429860210	Nbv3K665798511	plus	Nbv5tr6239037	plus
CUST_10327_PI429860205	Nbv3K585678120	minus	Nbv5tr6225073	plus
CUST_10327_PI429860210	Nbv3K665798577	plus
CUST_10328_PI429860205	Nbv3K585678121	minus	Nbv5tr6233194	plus
CUST_10328_PI429860210	Nbv3K665798722	plus
CUST_10329_PI429860205	Nbv3K585678123	minus	Nbv5tr6242711	plus
CUST_10329_PI429860210	Nbv3K665798738	plus	Nbv5tr6223852	plus
CUST_1033_PI429860205	Nbv3K725612392	minus	Nbv5tr6236311	plus
CUST_10330_PI429860205	Nbv3K585678132	minus
CUST_10330_PI429860210	Nbv3K665798751	plus	Nbv5tr6245535	minus
CUST_10331_PI429860205	Nbv3K585678135	minus	Nbv5tr6229748	minus
CUST_10331_PI429860210	Nbv3K665798784	plus
CUST_10332_PI429860205	Nbv3K585678137	minus	Nbv5tr6203257	plus
CUST_10332_PI429860210	Nbv3K665798813	plus	Nbv5tr6226476	minus
CUST_10333_PI429860205	Nbv3K585678139	minus	Nbv5tr6232792	minus
CUST_10333_PI429860210	Nbv3K665798856	plus	Nbv5tr6223402	plus
CUST_10334_PI429860205	Nbv3K585678144	minus	Nbv5tr6223586	plus
CUST_10334_PI429860210	Nbv3K665798936	plus
CUST_10335_PI429860205	Nbv3K585678145	minus
CUST_10335_PI429860210	Nbv3K665798957	plus
CUST_10336_PI429860205	Nbv3K585678150	minus	Nbv5tr6245615	minus
CUST_10336_PI429860210	Nbv3K665799100	plus	Nbv5tr6234334	minus
CUST_10337_PI429860205	Nbv3K585678151	minus
CUST_10337_PI429860210	Nbv3K665799294	plus	Nbv5tr6235419	minus
CUST_10338_PI429860205	Nbv3K585678152	minus	Nbv5tr6199296	minus
CUST_10338_PI429860210	Nbv3K665799342	plus	Nbv5tr6246017	plus
CUST_10339_PI429860205	Nbv3K585678154	minus
CUST_10339_PI429860210	Nbv3K665799491	plus	Nbv5tr6234915	plus
CUST_1034_PI429860205	Nbv3K725612395	minus
CUST_10340_PI429860205	Nbv3K585678159	minus
CUST_10340_PI429860210	Nbv3K665799779	plus	Nbv5tr6220653	minus
CUST_10341_PI429860205	Nbv3K585678161	minus
CUST_10341_PI429860210	Nbv3K665799818	plus	Nbv5tr6225852	plus
CUST_10342_PI429860205	Nbv3K585678162	minus	Nbv5tr6222270	minus
CUST_10342_PI429860210	Nbv3K665799870	plus	Nbv5tr6243665	plus
CUST_10343_PI429860205	Nbv3K585678168	minus	Nbv5tr6231603	plus
CUST_10343_PI429860210	Nbv3K665799878	plus
CUST_10344_PI429860205	Nbv3K585678173	minus	Nbv5tr6198523	plus
CUST_10344_PI429860210	Nbv3K665800139	plus	Nbv5tr6243691	minus
CUST_10345_PI429860205	Nbv3K585678174	minus	Nbv5tr6233996	minus
CUST_10345_PI429860210	Nbv3K665800202	plus	Nbv5tr6232423	minus
CUST_10346_PI429860205	Nbv3K585678175	minus
CUST_10346_PI429860210	Nbv3K665800270	plus	Nbv5tr6215075	minus
CUST_10347_PI429860205	Nbv3K585678177	minus	Nbv5tr6245805	plus
CUST_10347_PI429860210	Nbv3K665800321	plus
CUST_10348_PI429860205	Nbv3K585678180	minus	Nbv5tr6216657	plus
CUST_10348_PI429860210	Nbv3K665800341	plus	Nbv5tr6237434	plus
CUST_10349_PI429860205	Nbv3K585678184	minus
CUST_10349_PI429860210	Nbv3K665800348	plus	Nbv5tr6227360	minus
CUST_1035_PI429860205	Nbv3K725612406	minus
CUST_10350_PI429860205	Nbv3K585678192	minus
CUST_10350_PI429860210	Nbv3K665800516	plus	Nbv5tr6230919	plus
CUST_10351_PI429860205	Nbv3K585678202	minus	Nbv5tr6244583	plus
CUST_10351_PI429860210	Nbv3K665800582	plus	Nbv5tr6236222	plus
CUST_10352_PI429860205	Nbv3K585678208	minus	Nbv5tr6234857	plus
CUST_10352_PI429860210	Nbv3K665800622	plus	Nbv5tr6214061	plus
CUST_10353_PI429860205	Nbv3K585678210	minus	Nbv5tr6235161	plus
CUST_10353_PI429860210	Nbv3K665800683	plus	Nbv5tr6237383	minus
CUST_10354_PI429860205	Nbv3K585678213	minus
CUST_10354_PI429860210	Nbv3K665800687	plus
CUST_10355_PI429860205	Nbv3K585678215	minus	Nbv5tr6216195	plus
CUST_10355_PI429860210	Nbv3K665800823	plus	Nbv5tr6214987	plus
CUST_10356_PI429860205	Nbv3K585678216	minus	Nbv5tr6202384	plus
CUST_10356_PI429860210	Nbv3K665800841	plus	Nbv5tr6207233	plus
CUST_10357_PI429860205	Nbv3K585678218	minus
CUST_10357_PI429860210	Nbv3K665800966	plus	Nbv5tr6221363	plus
CUST_10358_PI429860205	Nbv3K585678225	minus	Nbv5tr6234978	minus
CUST_10358_PI429860210	Nbv3K665801172	plus	Nbv5tr6241498	minus
CUST_10359_PI429860205	Nbv3K585678230	minus	Nbv5tr6237743	plus
CUST_10359_PI429860210	Nbv3K665801366	plus	Nbv5tr6224917	minus
CUST_1036_PI429860205	Nbv3K725612413	minus
CUST_10360_PI429860205	Nbv3K585678234	minus	Nbv5tr6215747	plus
CUST_10360_PI429860210	Nbv3K665801997	plus
CUST_10361_PI429860205	Nbv3K585678236	minus	Nbv5tr6202162	minus
CUST_10361_PI429860210	Nbv3K665802067	plus	Nbv5tr6200532	minus
CUST_10362_PI429860205	Nbv3K585678237	minus
CUST_10362_PI429860210	Nbv3K665802097	plus	Nbv5tr6233522	plus
CUST_10363_PI429860205	Nbv3K585678242	minus
CUST_10363_PI429860210	Nbv3K665802410	plus	Nbv5tr6228462	minus
CUST_10364_PI429860205	Nbv3K585678244	minus
CUST_10364_PI429860210	Nbv3K665802781	plus	Nbv5tr6239686	plus
CUST_10365_PI429860205	Nbv3K585678250	minus
CUST_10365_PI429860210	Nbv3K665802813	plus	Nbv5tr6236616	minus
CUST_10366_PI429860205	Nbv3K585678255	minus	Nbv5tr6235413	plus
CUST_10366_PI429860210	Nbv3K665803005	plus	Nbv5tr6213788	minus
CUST_10367_PI429860205	Nbv3K585678262	minus	Nbv5tr6214179	plus
CUST_10367_PI429860210	Nbv3K665803023	plus	Nbv5tr6234527	plus
CUST_10368_PI429860205	Nbv3K585678263	minus	Nbv5tr6245442	plus
CUST_10368_PI429860210	Nbv3K665803050	plus
CUST_10369_PI429860205	Nbv3K585678268	minus	Nbv5tr6227081	minus
CUST_10369_PI429860210	Nbv3K665803134	plus
CUST_1037_PI429860205	Nbv3K725612416	minus	Nbv5tr6229413	minus
CUST_10370_PI429860205	Nbv3K585678271	minus	Nbv5tr6227282	plus
CUST_10370_PI429860210	Nbv3K665803206	plus	Nbv5tr6246546	plus
CUST_10371_PI429860205	Nbv3K585678275	minus
CUST_10371_PI429860210	Nbv3K665803356	plus
CUST_10372_PI429860205	Nbv3K585678279	minus	Nbv5tr6206473	minus
CUST_10372_PI429860210	Nbv3K665803421	plus	Nbv5tr6235188	plus
CUST_10373_PI429860205	Nbv3K585678281	minus	Nbv5tr6216465	minus
CUST_10373_PI429860210	Nbv3K665803465	plus
CUST_10374_PI429860205	Nbv3K585678282	minus	Nbv5tr6231502	minus
CUST_10374_PI429860210	Nbv3K665803723	plus
CUST_10375_PI429860205	Nbv3K585678283	minus	Nbv5tr6216026	minus
CUST_10375_PI429860210	Nbv3K665803751	plus	Nbv5tr6221399	plus
CUST_10376_PI429860205	Nbv3K585678284	minus	Nbv5tr6246342	minus
CUST_10376_PI429860210	Nbv3K665803817	plus	Nbv5tr6221051	plus
CUST_10377_PI429860205	Nbv3K585678288	minus	Nbv5tr6245608	minus
CUST_10377_PI429860210	Nbv3K665803869	plus	Nbv5tr6235912	plus
CUST_10378_PI429860205	Nbv3K585678290	minus	Nbv5tr6245398	plus
CUST_10378_PI429860210	Nbv3K665803890	plus	Nbv5tr6231449	plus
CUST_10379_PI429860205	Nbv3K585678292	minus
CUST_10379_PI429860210	Nbv3K665804672	plus
CUST_1038_PI429860205	Nbv3K725612432	minus	Nbv5tr6231958	plus
CUST_10380_PI429860205	Nbv3K585678297	minus	Nbv5tr6233365	plus
CUST_10380_PI429860210	Nbv3K665804759	plus
CUST_10381_PI429860205	Nbv3K585678299	minus
CUST_10381_PI429860210	Nbv3K665805456	plus
CUST_10382_PI429860205	Nbv3K585678305	minus	Nbv5tr6246531	plus
CUST_10382_PI429860210	Nbv3K665805599	plus
CUST_10383_PI429860205	Nbv3K585678306	minus	Nbv5tr6204964	minus
CUST_10383_PI429860210	Nbv3K665805765	plus	Nbv5tr6235447	minus
CUST_10384_PI429860205	Nbv3K585678307	minus	Nbv5tr6229924	plus
CUST_10384_PI429860210	Nbv3K665805869	plus
CUST_10385_PI429860205	Nbv3K585678309	minus	Nbv5tr6234408	minus
CUST_10385_PI429860210	Nbv3K665805914	plus
CUST_10386_PI429860205	Nbv3K585678314	minus
CUST_10386_PI429860210	Nbv3K665806026	plus
CUST_10387_PI429860205	Nbv3K585678320	minus	Nbv5tr6203427	minus
CUST_10387_PI429860210	Nbv3K665806058	plus
CUST_10388_PI429860205	Nbv3K585678321	minus
CUST_10388_PI429860210	Nbv3K665806155	plus	Nbv5tr6230117	minus
CUST_10389_PI429860205	Nbv3K585678323	minus
CUST_10389_PI429860210	Nbv3K665806199	plus
CUST_1039_PI429860205	Nbv3K725612454	minus
CUST_10390_PI429860205	Nbv3K585678324	minus	Nbv5tr6236597	plus
CUST_10390_PI429860210	Nbv3K665806259	plus	Nbv5tr6203578	plus
CUST_10391_PI429860205	Nbv3K585678325	minus	Nbv5tr6228213	minus
CUST_10391_PI429860210	Nbv3K665806268	plus	Nbv5tr6246552	plus
CUST_10392_PI429860205	Nbv3K585678329	minus
CUST_10392_PI429860210	Nbv3K665806287	plus	Nbv5tr6235119	minus
CUST_10393_PI429860205	Nbv3K585678331	minus	Nbv5tr6229295	plus
CUST_10393_PI429860210	Nbv3K665806314	plus	Nbv5tr6231870	plus
CUST_10394_PI429860205	Nbv3K585678338	minus
CUST_10394_PI429860210	Nbv3K665806401	plus	Nbv5tr6229925	plus
CUST_10395_PI429860205	Nbv3K585678339	minus	Nbv5tr6212276	plus
CUST_10395_PI429860210	Nbv3K665806406	plus
CUST_10396_PI429860205	Nbv3K585678342	minus
CUST_10396_PI429860210	Nbv3K665806423	plus
CUST_10397_PI429860205	Nbv3K585678346	minus	Nbv5tr6230924	minus
CUST_10397_PI429860210	Nbv3K665806455	plus	Nbv5tr6232052	plus
CUST_10398_PI429860205	Nbv3K585678354	minus	Nbv5tr6229524	minus
CUST_10398_PI429860210	Nbv3K665806519	plus	Nbv5tr6234584	plus
CUST_10399_PI429860205	Nbv3K585678359	minus	Nbv5tr6225919	minus
CUST_10399_PI429860210	Nbv3K665806525	plus	Nbv5tr6200109	minus
CUST_104_PI429860205	Nbv3K725607319	minus
CUST_104_PI429860210	Nbv3K745629018	minus	Nbv5tr6229968	minus
CUST_1040_PI429860205	Nbv3K725612455	minus	Nbv5tr6231937	minus
CUST_10400_PI429860205	Nbv3K585678361	minus
CUST_10400_PI429860210	Nbv3K665806551	plus	Nbv5tr6207086	plus
CUST_10401_PI429860205	Nbv3K585678362	minus
CUST_10401_PI429860210	Nbv3K665806589	plus	Nbv5tr6202327	minus
CUST_10402_PI429860205	Nbv3K585678366	minus	Nbv5tr6207012	plus
CUST_10402_PI429860210	Nbv3K665806713	plus
CUST_10403_PI429860205	Nbv3K585678367	minus	Nbv5tr6216776	plus
CUST_10403_PI429860210	Nbv3K665806776	plus
CUST_10404_PI429860205	Nbv3K585678368	minus
CUST_10404_PI429860210	Nbv3K665806779	plus	Nbv5tr6221466	minus
CUST_10405_PI429860205	Nbv3K585678369	minus	Nbv5tr6213806	plus
CUST_10405_PI429860210	Nbv3K665806897	plus	Nbv5tr6214339	minus
CUST_10406_PI429860205	Nbv3K585678374	minus
CUST_10406_PI429860210	Nbv3K665806905	plus
CUST_10407_PI429860205	Nbv3K585678381	minus	Nbv5tr6237599	plus
CUST_10407_PI429860210	Nbv3K665807000	plus
CUST_10408_PI429860205	Nbv3K585678382	minus
CUST_10408_PI429860210	Nbv3K665807151	plus	Nbv5tr6205234	plus
CUST_10409_PI429860205	Nbv3K585678387	minus	Nbv5tr6214186	plus
CUST_10409_PI429860210	Nbv3K665807164	plus
CUST_1041_PI429860205	Nbv3K725612461	minus
CUST_10410_PI429860205	Nbv3K585678388	minus	Nbv5tr6246151	minus
CUST_10410_PI429860210	Nbv3K665807198	plus	Nbv5tr6199943	plus
CUST_10411_PI429860205	Nbv3K585678389	minus
CUST_10411_PI429860210	Nbv3K665807344	plus	Nbv5tr6206760	plus
CUST_10412_PI429860205	Nbv3K585678393	minus
CUST_10412_PI429860210	Nbv3K665807349	plus	Nbv5tr6214472	minus
CUST_10413_PI429860205	Nbv3K585678398	minus
CUST_10413_PI429860210	Nbv3K665807385	plus	Nbv5tr6200408	minus
CUST_10414_PI429860205	Nbv3K585678401	minus	Nbv5tr6220698	minus
CUST_10414_PI429860210	Nbv3K665807390	plus
CUST_10415_PI429860205	Nbv3K585678414	minus
CUST_10415_PI429860210	Nbv3K665807411	plus	Nbv5tr6237325	minus
CUST_10416_PI429860205	Nbv3K585678415	minus
CUST_10416_PI429860210	Nbv3K685807452	plus
CUST_10417_PI429860205	Nbv3K585678419	minus	Nbv5tr6217883	minus
CUST_10417_PI429860210	Nbv3K685807520	plus
CUST_10418_PI429860205	Nbv3K585678420	minus	Nbv5tr6203539	plus
CUST_10418_PI429860210	Nbv3K685807527	plus	Nbv5tr6236616	minus
CUST_10419_PI429860205	Nbv3K585678423	minus	Nbv5tr6233252	plus
CUST_10419_PI429860210	Nbv3K685807546	plus	Nbv5tr6241460	minus
CUST_1042_PI429860205	Nbv3K725612484	minus	Nbv5tr6199174	minus
CUST_10420_PI429860205	Nbv3K585678426	minus	Nbv5tr6216480	minus
CUST_10420_PI429860210	Nbv3K685807551	plus
CUST_10421_PI429860205	Nbv3K585678428	minus	Nbv5tr6215079	minus
CUST_10421_PI429860210	Nbv3K685807580	plus	Nbv5tr6219815	plus
CUST_10422_PI429860205	Nbv3K585678429	minus	Nbv5tr6216082	minus
CUST_10422_PI429860210	Nbv3K685807606	plus	Nbv5tr6243287	minus
CUST_10423_PI429860205	Nbv3K585678433	minus	Nbv5tr6200806	plus
CUST_10423_PI429860210	Nbv3K685807793	plus	Nbv5tr6246537	plus
CUST_10424_PI429860205	Nbv3K585678436	minus
CUST_10424_PI429860210	Nbv3K685807934	plus	Nbv5tr6236831	plus
CUST_10425_PI429860205	Nbv3K585678437	minus
CUST_10425_PI429860210	Nbv3K685807945	plus	Nbv5tr6237900	minus
CUST_10426_PI429860205	Nbv3K585678442	minus	Nbv5tr6221492	minus
CUST_10426_PI429860210	Nbv3K685807963	plus	Nbv5tr6243713	plus
CUST_10427_PI429860205	Nbv3K585678448	minus	Nbv5tr6234826	plus
CUST_10427_PI429860210	Nbv3K685808061	plus	Nbv5tr6199797	minus
CUST_10428_PI429860205	Nbv3K585678453	minus	Nbv5tr6199900	minus
CUST_10428_PI429860210	Nbv3K685808089	plus
CUST_10429_PI429860205	Nbv3K585678455	minus	Nbv5tr6236555	minus
CUST_10429_PI429860210	Nbv3K685808121	plus
CUST_1043_PI429860205	Nbv3K725612488	minus	Nbv5tr6246512	plus
CUST_10430_PI429860205	Nbv3K585678457	minus	Nbv5tr6230955	plus
CUST_10430_PI429860210	Nbv3K685808149	plus	Nbv5tr6238079	minus
CUST_10431_PI429860205	Nbv3K585678460	minus	Nbv5tr6204694	minus
CUST_10431_PI429860210	Nbv3K685808236	plus	Nbv5tr6200649	minus
CUST_10432_PI429860205	Nbv3K585678461	minus	Nbv5tr6230524	minus
CUST_10432_PI429860210	Nbv3K685808237	plus	Nbv5tr6234773	plus
CUST_10433_PI429860205	Nbv3K585678465	minus	Nbv5tr6230027	minus
CUST_10433_PI429860210	Nbv3K685808323	plus
CUST_10434_PI429860205	Nbv3K585678480	minus	Nbv5tr6236659	minus
CUST_10434_PI429860210	Nbv3K685808390	plus	Nbv5tr6200101	minus
CUST_10435_PI429860205	Nbv3K585678482	minus	Nbv5tr6227447	minus
CUST_10435_PI429860210	Nbv3K685808454	plus	Nbv5tr6229538	plus
CUST_10436_PI429860205	Nbv3K585678489	minus	Nbv5tr6216460	plus
CUST_10436_PI429860210	Nbv3K685808468	plus	Nbv5tr6245744	minus
CUST_10437_PI429860205	Nbv3K585678496	minus	Nbv5tr6242844	plus
CUST_10437_PI429860210	Nbv3K685808523	plus	Nbv5tr6233756	minus
CUST_10438_PI429860205	Nbv3K585678507	minus	Nbv5tr6226208	minus
CUST_10438_PI429860210	Nbv3K685808543	plus	Nbv5tr6236175	minus
CUST_10439_PI429860205	Nbv3K585678508	minus
CUST_10439_PI429860210	Nbv3K685808569	plus	Nbv5tr6234019	minus
CUST_1044_PI429860205	Nbv3K725612489	minus	Nbv5tr6243198	minus
CUST_10440_PI429860205	Nbv3K585678510	minus
CUST_10440_PI429860210	Nbv3K685808673	plus
CUST_10441_PI429860205	Nbv3K585678512	minus	Nbv5tr6205276	minus
CUST_10441_PI429860210	Nbv3K685808811	plus
CUST_10442_PI429860205	Nbv3K585678515	minus
CUST_10442_PI429860210	Nbv3K685808835	plus
CUST_10443_PI429860205	Nbv3K585678516	minus	Nbv5tr6234920	plus
CUST_10443_PI429860210	Nbv3K685808873	plus	Nbv5tr6204127	plus
CUST_10444_PI429860205	Nbv3K585678518	minus	Nbv5tr6228768	plus
CUST_10444_PI429860210	Nbv3K685808994	plus	Nbv5tr6205677	minus
CUST_10445_PI429860205	Nbv3K585678524	minus	Nbv5tr6222893	plus
CUST_10445_PI429860210	Nbv3K685809066	plus
CUST_10446_PI429860205	Nbv3K585678529	minus	Nbv5tr6215395	plus
CUST_10446_PI429860210	Nbv3K685809218	plus
CUST_10447_PI429860205	Nbv3K585678537	minus	Nbv5tr6217906	minus
CUST_10447_PI429860210	Nbv3K685809363	plus	Nbv5tr6202520	plus
CUST_10448_PI429860205	Nbv3K585678539	minus	Nbv5tr6242961	plus
CUST_10448_PI429860210	Nbv3K685809424	plus	Nbv5tr6204958	plus
CUST_10449_PI429860205	Nbv3K585678540	minus	Nbv5tr6234811	minus
CUST_10449_PI429860210	Nbv3K685809425	plus
CUST_1045_PI429860205	Nbv3K725612504	minus	Nbv5tr6226371	plus
CUST_10450_PI429860205	Nbv3K585678541	minus
CUST_10450_PI429860210	Nbv3K685809550	plus
CUST_10451_PI429860205	Nbv3K585678548	minus
CUST_10451_PI429860210	Nbv3K685809571	plus
CUST_10452_PI429860205	Nbv3K585678554	minus
CUST_10452_PI429860210	Nbv3K685809581	plus	Nbv5tr6206737	minus
CUST_10453_PI429860205	Nbv3K585678555	minus	Nbv5tr6205352	plus
CUST_10453_PI429860210	Nbv3K685809597	plus	Nbv5tr6228957	plus
CUST_10454_PI429860205	Nbv3K585678558	minus	Nbv5tr6221036	plus
CUST_10454_PI429860210	Nbv3K685809661	plus
CUST_10455_PI429860205	Nbv3K585678563	minus
CUST_10455_PI429860210	Nbv3K685809662	plus
CUST_10456_PI429860205	Nbv3K585678564	minus	Nbv5tr6213089	plus
CUST_10456_PI429860210	Nbv3K685809696	plus	Nbv5tr6204870	plus
CUST_10457_PI429860205	Nbv3K585678566	minus	Nbv5tr6224863	plus
CUST_10457_PI429860210	Nbv3K685809717	plus	Nbv5tr6237353	minus
CUST_10458_PI429860205	Nbv3K585678567	minus
CUST_10458_PI429860210	Nbv3K685809739	plus
CUST_10459_PI429860205	Nbv3K585678577	minus	Nbv5tr6207632	minus
CUST_10459_PI429860210	Nbv3K685809805	plus	Nbv5tr6206641	minus
CUST_1046_PI429860205	Nbv3K725612508	minus	Nbv5tr6212396	plus
CUST_10460_PI429860205	Nbv3K585678588	minus
CUST_10460_PI429860210	Nbv3K685809821	plus	Nbv5tr6222709	minus
CUST_10461_PI429860205	Nbv3K585678591	minus	Nbv5tr6223548	plus
CUST_10461_PI429860210	Nbv3K685809914	plus	Nbv5tr6200744	minus
CUST_10462_PI429860205	Nbv3K585678593	minus	Nbv5tr6221610	plus
CUST_10462_PI429860210	Nbv3K685810122	plus	Nbv5tr6220204	minus
CUST_10463_PI429860205	Nbv3K585678596	minus	Nbv5tr6216630	plus
CUST_10463_PI429860210	Nbv3K685810195	plus
CUST_10464_PI429860205	Nbv3K585678606	minus	Nbv5tr6232330	minus
CUST_10464_PI429860210	Nbv3K685810246	plus
CUST_10465_PI429860205	Nbv3K585678610	minus	Nbv5tr6233228	plus
CUST_10465_PI429860210	Nbv3K685810298	plus	Nbv5tr6212279	plus
CUST_10466_PI429860205	Nbv3K585678612	minus	Nbv5tr6225717	minus
CUST_10466_PI429860210	Nbv3K685810322	plus
CUST_10467_PI429860205	Nbv3K585678615	minus	Nbv5tr6240163	plus
CUST_10467_PI429860210	Nbv3K685810392	plus	Nbv5tr6245709	plus
CUST_10468_PI429860205	Nbv3K585678618	minus	Nbv5tr6200421	plus
CUST_10468_PI429860210	Nbv3K685810394	plus	Nbv5tr6220090	plus
CUST_10469_PI429860205	Nbv3K585678632	minus	Nbv5tr6203318	minus
CUST_10469_PI429860210	Nbv3K685810421	plus
CUST_1047_PI429860205	Nbv3K725612513	minus	Nbv5tr6220676	minus
CUST_10470_PI429860205	Nbv3K585678637	minus
CUST_10470_PI429860210	Nbv3K685810475	plus	Nbv5tr6212612	plus
CUST_10471_PI429860205	Nbv3K585678648	minus	Nbv5tr6245616	plus
CUST_10471_PI429860210	Nbv3K685810515	plus
CUST_10472_PI429860205	Nbv3K585678650	minus	Nbv5tr6223548	plus
CUST_10472_PI429860210	Nbv3K685810550	plus	Nbv5tr6235562	minus
CUST_10473_PI429860205	Nbv3K585678651	minus	Nbv5tr6231473	plus
CUST_10473_PI429860210	Nbv3K685810681	plus
CUST_10474_PI429860205	Nbv3K585678653	minus	Nbv5tr6207520	minus
CUST_10474_PI429860210	Nbv3K685810735	plus	Nbv5tr6204714	plus
CUST_10475_PI429860205	Nbv3K585678670	minus	Nbv5tr6217390	minus
CUST_10475_PI429860210	Nbv3K685810739	plus	Nbv5tr6213196	plus
CUST_10476_PI429860205	Nbv3K585678671	minus	Nbv5tr6221798	minus
CUST_10476_PI429860210	Nbv3K685810916	plus
CUST_10477_PI429860205	Nbv3K585678675	minus	Nbv5tr6236503	minus
CUST_10477_PI429860210	Nbv3K685810936	plus	Nbv5tr6234551	plus
CUST_10478_PI429860205	Nbv3K585678679	minus
CUST_10478_PI429860210	Nbv3K685810964	plus
CUST_10479_PI429860205	Nbv3K585678681	minus	Nbv5tr6202626	plus
CUST_10479_PI429860210	Nbv3K685811067	plus	Nbv5tr6246017	minus
CUST_1048_PI429860205	Nbv3K725612518	minus
CUST_10480_PI429860205	Nbv3K585678682	minus	Nbv5tr6201969	minus
CUST_10480_PI429860210	Nbv3K685811098	plus
CUST_10481_PI429860205	Nbv3K585678683	minus	Nbv5tr6243775	minus
CUST_10481_PI429860210	Nbv3K685811101	plus	Nbv5tr6199815	plus
CUST_10482_PI429860205	Nbv3K585678688	minus	Nbv5tr6220923	minus
CUST_10482_PI429860210	Nbv3K685811136	plus	Nbv5tr6246272	minus
CUST_10483_PI429860205	Nbv3K585678699	minus	Nbv5tr6244730	plus
CUST_10483_PI429860210	Nbv3K685811202	plus	Nbv5tr6237336	plus
CUST_10484_PI429860205	Nbv3K585678701	minus	Nbv5tr6212217	plus
CUST_10484_PI429860210	Nbv3K685811203	plus	Nbv5tr6229408	plus
CUST_10485_PI429860205	Nbv3K585678710	minus	Nbv5tr6222812	minus
CUST_10485_PI429860210	Nbv3K685811277	plus
CUST_10486_PI429860205	Nbv3K585678711	minus	Nbv5tr6240165	plus
CUST_10486_PI429860210	Nbv3K685811300	plus
CUST_10487_PI429860205	Nbv3K585678732	minus	Nbv5tr6203376	minus
CUST_10487_PI429860210	Nbv3K685811302	plus	Nbv5tr6211292	plus
CUST_10488_PI429860205	Nbv3K585678733	minus
CUST_10488_PI429860210	Nbv3K685811342	plus
CUST_10489_PI429860205	Nbv3K585678735	minus	Nbv5tr6207328	plus
CUST_10489_PI429860210	Nbv3K685811483	plus
CUST_1049_PI429860205	Nbv3K725612520	minus	Nbv5tr6230658	minus
CUST_10490_PI429860205	Nbv3K585678736	minus
CUST_10490_PI429860210	Nbv3K685811505	plus	Nbv5tr6221280	minus
CUST_10491_PI429860205	Nbv3K585678749	minus
CUST_10491_PI429860210	Nbv3K685811598	plus
CUST_10492_PI429860205	Nbv3K585678752	minus
CUST_10492_PI429860210	Nbv3K685811630	plus	Nbv5tr6236350	plus
CUST_10493_PI429860205	Nbv3K585678756	minus
CUST_10493_PI429860210	Nbv3K685811633	plus	Nbv5tr6236666	minus
CUST_10494_PI429860205	Nbv3K585678762	minus	Nbv5tr6240265	minus
CUST_10494_PI429860210	Nbv3K685811648	plus
CUST_10495_PI429860205	Nbv3K585678765	minus
CUST_10495_PI429860210	Nbv3K685812065	plus	Nbv5tr6229654	plus
CUST_10496_PI429860205	Nbv3K585678766	minus
CUST_10496_PI429860210	Nbv3K685812075	plus	Nbv5tr6200173	plus
CUST_10497_PI429860205	Nbv3K585678770	minus	Nbv5tr6239157	plus
CUST_10497_PI429860210	Nbv3K685812231	plus	Nbv5tr6246324	plus
CUST_10498_PI429860205	Nbv3K585678776	minus	Nbv5tr6244808	plus
CUST_10498_PI429860210	Nbv3K685812288	plus	Nbv5tr6232124	plus
CUST_10499_PI429860205	Nbv3K585678789	minus
CUST_10499_PI429860210	Nbv3K685812341	plus	Nbv5tr6221449	plus
CUST_105_PI429860205	Nbv3K725607327	minus	Nbv5tr6237776	plus
CUST_105_PI429860210	Nbv3K745629325	minus	Nbv5tr6204948	minus
CUST_1050_PI429860205	Nbv3K725612526	minus
CUST_10500_PI429860205	Nbv3K585678792	minus
CUST_10500_PI429860210	Nbv3K685812342	plus
CUST_10501_PI429860205	Nbv3K585678797	minus
CUST_10501_PI429860210	Nbv3K685812357	plus
CUST_10502_PI429860205	Nbv3K585678801	minus
CUST_10502_PI429860210	Nbv3K685812375	plus
CUST_10503_PI429860205	Nbv3K585678804	minus	Nbv5tr6204533	plus
CUST_10503_PI429860210	Nbv3K685812423	plus
CUST_10504_PI429860205	Nbv3K585678806	minus	Nbv5tr6220890	plus
CUST_10504_PI429860210	Nbv3K685812467	plus	Nbv5tr6220268	plus
CUST_10505_PI429860205	Nbv3K585678807	minus
CUST_10505_PI429860210	Nbv3K685812497	plus
CUST_10506_PI429860205	Nbv3K585678811	minus
CUST_10506_PI429860210	Nbv3K685812513	plus
CUST_10507_PI429860205	Nbv3K585678820	minus	Nbv5tr6203189	minus
CUST_10507_PI429860210	Nbv3K685812519	plus	Nbv5tr6229900	minus
CUST_10508_PI429860205	Nbv3K585678826	minus
CUST_10508_PI429860210	Nbv3K685812868	plus	Nbv5tr6236840	minus
CUST_10509_PI429860205	Nbv3K585678828	minus
CUST_10509_PI429860210	Nbv3K685813689	plus
CUST_1051_PI429860205	Nbv3K725612529	minus	Nbv5tr6200743	plus
CUST_10510_PI429860205	Nbv3K585678829	minus	Nbv5tr6230358	minus
CUST_10510_PI429860210	Nbv3K685813694	plus	Nbv5tr6236222	minus
CUST_10511_PI429860205	Nbv3K585678830	minus	Nbv5tr6202896	plus
CUST_10511_PI429860210	Nbv3K685813718	plus	Nbv5tr6203260	plus
CUST_10512_PI429860205	Nbv3K585678831	minus	Nbv5tr6241355	minus
CUST_10512_PI429860210	Nbv3K685813735	plus	Nbv5tr6206944	plus
CUST_10513_PI429860205	Nbv3K585678846	minus	Nbv5tr6231124	plus
CUST_10513_PI429860210	Nbv3K685813811	plus
CUST_10514_PI429860205	Nbv3K585678857	minus	Nbv5tr6220807	plus
CUST_10514_PI429860210	Nbv3K685813914	plus
CUST_10515_PI429860205	Nbv3K585678861	minus	Nbv5tr6212545	plus
CUST_10515_PI429860210	Nbv3K685813930	plus	Nbv5tr6200374	plus
CUST_10516_PI429860205	Nbv3K585678863	minus
CUST_10516_PI429860210	Nbv3K685814374	plus	Nbv5tr6241701	plus
CUST_10517_PI429860205	Nbv3K585678866	minus	Nbv5tr6212971	plus
CUST_10517_PI429860210	Nbv3K685814382	plus
CUST_10518_PI429860205	Nbv3K585678874	minus	Nbv5tr6215208	minus
CUST_10518_PI429860210	Nbv3K685814545	plus	Nbv5tr6239144	plus
CUST_10519_PI429860205	Nbv3K585678877	minus	Nbv5tr6200121	minus
CUST_10519_PI429860210	Nbv3K685814571	plus
CUST_1052_PI429860205	Nbv3K725612537	minus	Nbv5tr6245861	minus
CUST_10520_PI429860205	Nbv3K585678882	minus
CUST_10520_PI429860210	Nbv3K685815222	plus
CUST_10521_PI429860205	Nbv3K585678883	minus	Nbv5tr6222812	minus
CUST_10521_PI429860210	Nbv3K685815361	plus	Nbv5tr6231791	minus
CUST_10522_PI429860205	Nbv3K585678886	minus
CUST_10522_PI429860210	Nbv3K685815460	plus
CUST_10523_PI429860205	Nbv3K585678888	minus
CUST_10523_PI429860210	Nbv3K685815532	plus	Nbv5tr6228131	plus
CUST_10524_PI429860205	Nbv3K585678889	minus
CUST_10524_PI429860210	Nbv3K685815616	plus	Nbv5tr6242213	minus
CUST_10525_PI429860205	Nbv3K585678890	minus	Nbv5tr6206407	minus
CUST_10525_PI429860210	Nbv3K685815640	plus	Nbv5tr6237900	plus
CUST_10526_PI429860205	Nbv3K585678892	minus	Nbv5tr6203212	plus
CUST_10526_PI429860210	Nbv3K685815698	plus	Nbv5tr6226539	plus
CUST_10527_PI429860205	Nbv3K585678906	minus	Nbv5tr6222296	plus
CUST_10527_PI429860210	Nbv3K685815857	plus
CUST_10528_PI429860205	Nbv3K585678907	minus	Nbv5tr6219132	plus
CUST_10528_PI429860210	Nbv3K685816193	plus	Nbv5tr6245565	plus
CUST_10529_PI429860205	Nbv3K585678910	minus
CUST_10529_PI429860210	Nbv3K685816269	plus
CUST_1053_PI429860205	Nbv3K725612545	minus
CUST_10530_PI429860205	Nbv3K585678911	minus
CUST_10530_PI429860210	Nbv3K685816665	plus	Nbv5tr6234652	plus
CUST_10531_PI429860205	Nbv3K585678912	minus	Nbv5tr6234156	minus
CUST_10531_PI429860210	Nbv3K685816748	plus	Nbv5tr6236339	plus
CUST_10532_PI429860205	Nbv3K585678914	minus	Nbv5tr6201821	minus
CUST_10532_PI429860210	Nbv3K685816764	plus	Nbv5tr6236149	minus
CUST_10533_PI429860205	Nbv3K585678922	minus
CUST_10533_PI429860210	Nbv3K685816833	plus
CUST_10534_PI429860205	Nbv3K585678925	minus
CUST_10534_PI429860210	Nbv3K685817076	plus
CUST_10535_PI429860205	Nbv3K585678927	minus	Nbv5tr6223514	plus
CUST_10535_PI429860210	Nbv3K685817120	plus	Nbv5tr6226047	plus
CUST_10536_PI429860205	Nbv3K585678928	minus
CUST_10536_PI429860210	Nbv3K685817639	plus
CUST_10537_PI429860205	Nbv3K585678930	minus	Nbv5tr6246510	plus
CUST_10537_PI429860210	Nbv3K685817929	plus
CUST_10538_PI429860205	Nbv3K585678931	minus	Nbv5tr6218804	plus
CUST_10538_PI429860210	Nbv3K685819431	plus
CUST_10539_PI429860205	Nbv3K585678935	minus	Nbv5tr6218878	minus
CUST_10539_PI429860210	Nbv3K685819530	plus	Nbv5tr6207487	plus
CUST_1054_PI429860205	Nbv3K725612547	minus	Nbv5tr6203559	minus
CUST_10540_PI429860205	Nbv3K585678937	minus	Nbv5tr6200972	minus
CUST_10540_PI429860210	Nbv3K685819563	plus
CUST_10541_PI429860205	Nbv3K585678939	minus	Nbv5tr6217186	plus
CUST_10541_PI429860210	Nbv3K685819583	plus	Nbv5tr6230952	minus
CUST_10542_PI429860205	Nbv3K585678950	minus
CUST_10542_PI429860210	Nbv3K685819635	plus	Nbv5tr6237251	minus
CUST_10543_PI429860205	Nbv3K585678952	minus
CUST_10543_PI429860210	Nbv3K685819646	plus	Nbv5tr6220943	plus
CUST_10544_PI429860205	Nbv3K585678954	minus	Nbv5tr6215855	plus
CUST_10544_PI429860210	Nbv3K685819674	plus
CUST_10545_PI429860205	Nbv3K585678958	minus
CUST_10545_PI429860210	Nbv3K685819729	plus	Nbv5tr6245984	plus
CUST_10546_PI429860205	Nbv3K585678973	minus	Nbv5tr6205424	plus
CUST_10546_PI429860210	Nbv3K685819765	plus
CUST_10547_PI429860205	Nbv3K585678974	minus	Nbv5tr6219419	plus
CUST_10548_PI429860205	Nbv3K585678978	minus
CUST_10549_PI429860205	Nbv3K585678982	minus	Nbv5tr6227522	plus
CUST_1055_PI429860205	Nbv3K725612548	minus	Nbv5tr6237498	plus
CUST_10550_PI429860205	Nbv3K585678986	minus	Nbv5tr6239199	plus
CUST_10551_PI429860205	Nbv3K585678989	minus	Nbv5tr6207012	plus
CUST_10552_PI429860205	Nbv3K585679015	minus	Nbv5tr6212519	minus
CUST_10553_PI429860205	Nbv3K585679016	minus
CUST_10554_PI429860205	Nbv3K585679017	minus	Nbv5tr6233956	plus
CUST_10555_PI429860205	Nbv3K585679028	minus
CUST_10556_PI429860205	Nbv3K585679037	minus
CUST_10557_PI429860205	Nbv3K585679038	minus
CUST_10558_PI429860205	Nbv3K585679047	minus	Nbv5tr6234116	plus
CUST_10559_PI429860205	Nbv3K585679056	minus	Nbv5tr6228436	plus
CUST_1056_PI429860205	Nbv3K725612552	minus	Nbv5tr6207171	plus
CUST_10560_PI429860205	Nbv3K585679062	minus
CUST_10561_PI429860205	Nbv3K585679067	minus	Nbv5tr6237843	plus
CUST_10562_PI429860205	Nbv3K585679077	minus	Nbv5tr6207075	plus
CUST_10563_PI429860205	Nbv3K585679087	minus	Nbv5tr6202085	plus
CUST_10564_PI429860205	Nbv3K585679089	minus	Nbv5tr6199572	minus
CUST_10565_PI429860205	Nbv3K585679094	minus
CUST_10566_PI429860205	Nbv3K585679101	minus	Nbv5tr6205672	minus
CUST_10567_PI429860205	Nbv3K585679102	minus
CUST_10568_PI429860205	Nbv3K585679103	minus
CUST_10569_PI429860205	Nbv3K585679104	minus	Nbv5tr6219258	plus
CUST_1057_PI429860205	Nbv3K725612564	minus	Nbv5tr6212307	plus
CUST_10570_PI429860205	Nbv3K585679107	minus
CUST_10571_PI429860205	Nbv3K585679109	minus	Nbv5tr6234013	plus
CUST_10572_PI429860205	Nbv3K585679110	minus	Nbv5tr6226976	minus
CUST_10573_PI429860205	Nbv3K585679111	minus	Nbv5tr6230117	plus
CUST_10574_PI429860205	Nbv3K585679118	minus	Nbv5tr6240833	minus
CUST_10575_PI429860205	Nbv3K585679119	minus	Nbv5tr6227196	minus
CUST_10576_PI429860205	Nbv3K585679121	minus	Nbv5tr6205813	minus
CUST_10577_PI429860205	Nbv3K585679122	minus	Nbv5tr6222079	plus
CUST_10578_PI429860205	Nbv3K585679125	minus
CUST_10579_PI429860205	Nbv3K585679130	minus
CUST_1058_PI429860205	Nbv3K725612589	minus
CUST_10580_PI429860205	Nbv3K585679136	minus	Nbv5tr6236460	plus
CUST_10581_PI429860205	Nbv3K585679139	minus	Nbv5tr6221502	plus
CUST_10582_PI429860205	Nbv3K585679152	minus
CUST_10583_PI429860205	Nbv3K585679166	minus
CUST_10584_PI429860205	Nbv3K585679170	minus	Nbv5tr6221656	plus
CUST_10585_PI429860205	Nbv3K585679173	minus
CUST_10586_PI429860205	Nbv3K585679174	minus
CUST_10587_PI429860205	Nbv3K585679177	minus	Nbv5tr6246315	minus
CUST_10588_PI429860205	Nbv3K585679178	minus	Nbv5tr6242401	plus
CUST_10589_PI429860205	Nbv3K585679180	minus	Nbv5tr6212205	plus
CUST_1059_PI429860205	Nbv3K725612601	minus	Nbv5tr6229509	plus
CUST_10590_PI429860205	Nbv3K585679184	minus	Nbv5tr6232412	minus
CUST_10591_PI429860205	Nbv3K585679186	minus	Nbv5tr6219137	plus
CUST_10592_PI429860205	Nbv3K585679193	minus	Nbv5tr6229868	minus
CUST_10593_PI429860205	Nbv3K585679194	minus	Nbv5tr6240809	minus
CUST_10594_PI429860205	Nbv3K585679197	minus	Nbv5tr6243790	plus
CUST_10595_PI429860205	Nbv3K585679199	minus	Nbv5tr6222636	plus
CUST_10596_PI429860205	Nbv3K585679200	minus	Nbv5tr6245650	minus
CUST_10597_PI429860205	Nbv3K585679217	minus	Nbv5tr6231324	plus
CUST_10598_PI429860205	Nbv3K585679220	minus	Nbv5tr6220739	minus
CUST_10599_PI429860205	Nbv3K585679240	minus
CUST_106_PI429860205	Nbv3K725607334	minus
CUST_106_PI429860210	Nbv3K745629511	minus
CUST_1060_PI429860205	Nbv3K725612612	minus
CUST_10600_PI429860205	Nbv3K585679242	minus
CUST_10601_PI429860205	Nbv3K585679243	minus	Nbv5tr6215177	plus
CUST_10602_PI429860205	Nbv3K585679245	minus	Nbv5tr6233372	plus
CUST_10603_PI429860205	Nbv3K585679246	minus
CUST_10604_PI429860205	Nbv3K585679247	minus	Nbv5tr6244955	plus
CUST_10605_PI429860205	Nbv3K585679249	minus
CUST_10606_PI429860205	Nbv3K585679252	minus
CUST_10607_PI429860205	Nbv3K585679258	minus	Nbv5tr6221261	minus
CUST_10608_PI429860205	Nbv3K585679260	minus	Nbv5tr6216225	plus
CUST_10609_PI429860205	Nbv3K585679263	minus	Nbv5tr6239208	minus
CUST_1061_PI429860205	Nbv3K725612613	minus	Nbv5tr6214482	minus
CUST_10610_PI429860205	Nbv3K585679270	minus	Nbv5tr6226780	minus
CUST_10611_PI429860205	Nbv3K585679277	minus
CUST_10612_PI429860205	Nbv3K585679285	minus
CUST_10613_PI429860205	Nbv3K585679290	minus
CUST_10614_PI429860205	Nbv3K585679304	minus
CUST_10615_PI429860205	Nbv3K585679305	minus
CUST_10616_PI429860205	Nbv3K585679309	minus	Nbv5tr6237806	minus
CUST_10617_PI429860205	Nbv3K585679310	minus
CUST_10618_PI429860205	Nbv3K585679318	minus	Nbv5tr6241766	minus
CUST_10619_PI429860205	Nbv3K585679323	minus	Nbv5tr6236114	plus
CUST_1062_PI429860205	Nbv3K725612617	minus
CUST_10620_PI429860205	Nbv3K585679328	minus
CUST_10621_PI429860205	Nbv3K585679345	minus	Nbv5tr6236524	minus
CUST_10622_PI429860205	Nbv3K585679360	minus
CUST_10623_PI429860205	Nbv3K585679361	minus	Nbv5tr6232070	plus
CUST_10624_PI429860205	Nbv3K585679362	minus	Nbv5tr6227038	minus
CUST_10625_PI429860205	Nbv3K585679374	minus
CUST_10626_PI429860205	Nbv3K585679375	minus	Nbv5tr6231566	plus
CUST_10627_PI429860205	Nbv3K585679390	minus
CUST_10628_PI429860205	Nbv3K585679392	minus	Nbv5tr6229984	plus
CUST_10629_PI429860205	Nbv3K585679397	minus	Nbv5tr6202660	minus
CUST_1063_PI429860205	Nbv3K725612621	minus
CUST_10630_PI429860205	Nbv3K585679402	minus	Nbv5tr6226663	plus
CUST_10631_PI429860205	Nbv3K585679403	minus	Nbv5tr6208014	minus
CUST_10632_PI429860205	Nbv3K585679406	minus	Nbv5tr6205904	minus
CUST_10633_PI429860205	Nbv3K585679412	minus
CUST_10634_PI429860205	Nbv3K585679417	minus
CUST_10635_PI429860205	Nbv3K585679418	minus	Nbv5tr6221671	minus
CUST_10636_PI429860205	Nbv3K585679424	minus	Nbv5tr6236285	plus
CUST_10637_PI429860205	Nbv3K585679425	minus
CUST_10638_PI429860205	Nbv3K585679428	minus
CUST_10639_PI429860205	Nbv3K585679432	minus
CUST_1064_PI429860205	Nbv3K725612625	minus	Nbv5tr6213097	plus
CUST_10640_PI429860205	Nbv3K585679433	minus
CUST_10641_PI429860205	Nbv3K585679446	minus
CUST_10642_PI429860205	Nbv3K585679448	minus
CUST_10643_PI429860205	Nbv3K585679457	minus	Nbv5tr6238023	plus
CUST_10644_PI429860205	Nbv3K585679488	minus
CUST_10645_PI429860205	Nbv3K585679489	minus	Nbv5tr6215067	plus
CUST_10646_PI429860205	Nbv3K585679496	minus	Nbv5tr6225804	plus
CUST_10647_PI429860205	Nbv3K585679501	minus
CUST_10648_PI429860205	Nbv3K585679503	minus	Nbv5tr6244239	minus
CUST_10649_PI429860205	Nbv3K585679505	minus
CUST_1065_PI429860205	Nbv3K725612638	minus	Nbv5tr6233262	plus
CUST_10650_PI429860205	Nbv3K585679506	minus	Nbv5tr6222787	minus
CUST_10651_PI429860205	Nbv3K585679513	minus	Nbv5tr6223907	plus
CUST_10652_PI429860205	Nbv3K585679514	minus	Nbv5tr6243078	minus
CUST_10653_PI429860205	Nbv3K585679516	minus
CUST_10654_PI429860205	Nbv3K585679530	minus	Nbv5tr6245514	plus
CUST_10655_PI429860205	Nbv3K585679536	minus	Nbv5tr6216558	minus
CUST_10656_PI429860205	Nbv3K585679542	minus
CUST_10657_PI429860205	Nbv3K585679545	minus	Nbv5tr6246320	minus
CUST_10658_PI429860205	Nbv3K585679547	minus
CUST_10659_PI429860205	Nbv3K585679556	minus	Nbv5tr6230808	plus
CUST_1066_PI429860205	Nbv3K725612671	minus
CUST_10660_PI429860205	Nbv3K585679562	minus	Nbv5tr6243788	minus
CUST_10661_PI429860205	Nbv3K585679564	minus
CUST_10662_PI429860205	Nbv3K585679565	minus	Nbv5tr6226345	plus
CUST_10663_PI429860205	Nbv3K585679568	minus	Nbv5tr6227300	minus
CUST_10664_PI429860205	Nbv3K585679584	minus
CUST_10665_PI429860205	Nbv3K585679585	minus	Nbv5tr6231170	plus
CUST_10666_PI429860205	Nbv3K585679591	minus
CUST_10667_PI429860205	Nbv3K585679594	minus	Nbv5tr6215910	plus
CUST_10668_PI429860205	Nbv3K585679595	minus
CUST_10669_PI429860205	Nbv3K585679596	minus	Nbv5tr6226723	plus
CUST_1067_PI429860205	Nbv3K725612677	minus	Nbv5tr6200906	minus
CUST_10670_PI429860205	Nbv3K585679597	minus
CUST_10671_PI429860205	Nbv3K585679602	minus	Nbv5tr6243711	minus
CUST_10672_PI429860205	Nbv3K585679610	minus
CUST_10673_PI429860205	Nbv3K585679611	minus
CUST_10674_PI429860205	Nbv3K585679612	minus	Nbv5tr6216652	plus
CUST_10675_PI429860205	Nbv3K585679614	minus	Nbv5tr6235250	minus
CUST_10676_PI429860205	Nbv3K585679620	minus
CUST_10677_PI429860205	Nbv3K585679622	minus	Nbv5tr6227593	plus
CUST_10678_PI429860205	Nbv3K585679627	minus	Nbv5tr6241881	minus
CUST_10679_PI429860205	Nbv3K585679632	minus	Nbv5tr6236400	minus
CUST_1068_PI429860205	Nbv3K725612678	minus	Nbv5tr6212460	minus
CUST_10680_PI429860205	Nbv3K585679634	minus	Nbv5tr6238203	minus
CUST_10681_PI429860205	Nbv3K585679635	minus
CUST_10682_PI429860205	Nbv3K585679645	minus
CUST_10683_PI429860205	Nbv3K585679647	minus
CUST_10684_PI429860205	Nbv3K585679649	minus	Nbv5tr6238034	plus
CUST_10685_PI429860205	Nbv3K585679652	minus	Nbv5tr6226313	plus
CUST_10686_PI429860205	Nbv3K585679665	minus	Nbv5tr6212834	plus
CUST_10687_PI429860205	Nbv3K585679676	minus
CUST_10688_PI429860205	Nbv3K585679677	minus	Nbv5tr6239513	plus
CUST_10689_PI429860205	Nbv3K585679682	minus	Nbv5tr6246091	plus
CUST_1069_PI429860205	Nbv3K725612679	minus	Nbv5tr6237375	plus
CUST_10690_PI429860205	Nbv3K585679684	minus
CUST_10691_PI429860205	Nbv3K585679685	minus	Nbv5tr6220726	plus
CUST_10692_PI429860205	Nbv3K585679686	minus	Nbv5tr6226373	plus
CUST_10693_PI429860205	Nbv3K585679692	minus	Nbv5tr6244519	plus
CUST_10694_PI429860205	Nbv3K585679695	minus
CUST_10695_PI429860205	Nbv3K585679697	minus	Nbv5tr6237963	minus
CUST_10696_PI429860205	Nbv3K585679698	minus	Nbv5tr6241817	minus
CUST_10697_PI429860205	Nbv3K585679700	minus	Nbv5tr6244132	plus
CUST_10698_PI429860205	Nbv3K585679702	minus	Nbv5tr6245709	plus
CUST_10699_PI429860205	Nbv3K585679703	minus	Nbv5tr6220886	minus
CUST_107_PI429860205	Nbv3K725607336	minus
CUST_107_PI429860210	Nbv3K745629671	minus
CUST_1070_PI429860205	Nbv3K725612706	minus	Nbv5tr6213751	plus
CUST_10700_PI429860205	Nbv3K585679715	minus
CUST_10701_PI429860205	Nbv3K585679716	minus
CUST_10702_PI429860205	Nbv3K585679724	minus
CUST_10703_PI429860205	Nbv3K585679726	minus
CUST_10704_PI429860205	Nbv3K585679731	minus
CUST_10705_PI429860205	Nbv3K585679740	minus
CUST_10706_PI429860205	Nbv3K585679747	minus	Nbv5tr6217475	plus
CUST_10707_PI429860205	Nbv3K585679756	minus	Nbv5tr6215811	minus
CUST_10708_PI429860205	Nbv3K585679765	minus	Nbv5tr6218898	plus
CUST_10709_PI429860205	Nbv3K585679766	minus	Nbv5tr6215281	plus
CUST_1071_PI429860205	Nbv3K725612711	minus	Nbv5tr6224770	plus
CUST_10710_PI429860205	Nbv3K585679770	minus	Nbv5tr6216550	plus
CUST_10711_PI429860205	Nbv3K585679773	minus
CUST_10712_PI429860205	Nbv3K585679782	minus
CUST_10713_PI429860205	Nbv3K585679784	minus
CUST_10714_PI429860205	Nbv3K585679792	minus
CUST_10715_PI429860205	Nbv3K585679794	minus
CUST_10716_PI429860205	Nbv3K585679795	minus
CUST_10717_PI429860205	Nbv3K585679801	minus
CUST_10718_PI429860205	Nbv3K585679803	minus
CUST_10719_PI429860205	Nbv3K585679804	minus	Nbv5tr6214640	minus
CUST_1072_PI429860205	Nbv3K725612712	minus	Nbv5tr6219633	minus
CUST_10720_PI429860205	Nbv3K585679808	minus	Nbv5tr6229668	plus
CUST_10721_PI429860205	Nbv3K585679810	minus	Nbv5tr6222541	plus
CUST_10722_PI429860205	Nbv3K585679821	minus
CUST_10723_PI429860205	Nbv3K585679828	minus	Nbv5tr6216725	plus
CUST_10724_PI429860205	Nbv3K585679829	minus
CUST_10725_PI429860205	Nbv3K585679833	minus
CUST_10726_PI429860205	Nbv3K585679836	minus
CUST_10727_PI429860205	Nbv3K585679839	minus
CUST_10728_PI429860205	Nbv3K585679840	minus
CUST_10729_PI429860205	Nbv3K585679844	minus	Nbv5tr6227583	minus
CUST_1073_PI429860205	Nbv3K725612717	minus
CUST_10730_PI429860205	Nbv3K585679849	minus	Nbv5tr6201844	minus
CUST_10731_PI429860205	Nbv3K585679850	minus	Nbv5tr6202849	minus
CUST_10732_PI429860205	Nbv3K585679852	minus	Nbv5tr6220844	plus
CUST_10733_PI429860205	Nbv3K585679856	minus	Nbv5tr6224444	minus
CUST_10734_PI429860205	Nbv3K585679857	minus	Nbv5tr6245277	plus
CUST_10735_PI429860205	Nbv3K585679859	minus
CUST_10736_PI429860205	Nbv3K585679865	minus	Nbv5tr6218819	minus
CUST_10737_PI429860205	Nbv3K585679866	minus
CUST_10738_PI429860205	Nbv3K585679867	minus	Nbv5tr6205516	minus
CUST_10739_PI429860205	Nbv3K585679868	minus
CUST_1074_PI429860205	Nbv3K725612720	minus	Nbv5tr6236450	minus
CUST_10740_PI429860205	Nbv3K585679883	minus	Nbv5tr6199343	minus
CUST_10741_PI429860205	Nbv3K585679884	minus
CUST_10742_PI429860205	Nbv3K585679885	minus
CUST_10743_PI429860205	Nbv3K585679895	minus	Nbv5tr6223365	minus
CUST_10744_PI429860205	Nbv3K585679902	minus	Nbv5tr6226767	minus
CUST_10745_PI429860205	Nbv3K585679911	minus	Nbv5tr6223584	plus
CUST_10746_PI429860205	Nbv3K585679914	minus
CUST_10747_PI429860205	Nbv3K585679920	minus	Nbv5tr6203762	minus
CUST_10748_PI429860205	Nbv3K585679926	minus	Nbv5tr6219826	plus
CUST_10749_PI429860205	Nbv3K585679928	minus	Nbv5tr6242367	plus
CUST_1075_PI429860205	Nbv3K725612721	minus
CUST_10750_PI429860205	Nbv3K585679935	minus
CUST_10751_PI429860205	Nbv3K585679936	minus	Nbv5tr6243146	plus
CUST_10752_PI429860205	Nbv3K585679938	minus
CUST_10753_PI429860205	Nbv3K585679939	minus
CUST_10754_PI429860205	Nbv3K585679940	minus	Nbv5tr6232120	minus
CUST_10755_PI429860205	Nbv3K585679953	minus
CUST_10756_PI429860205	Nbv3K585679958	minus
CUST_10757_PI429860205	Nbv3K585679964	minus	Nbv5tr6211984	minus
CUST_10758_PI429860205	Nbv3K585679965	minus
CUST_10759_PI429860205	Nbv3K585679967	minus
CUST_1076_PI429860205	Nbv3K725612723	minus
CUST_10760_PI429860205	Nbv3K585679969	minus
CUST_10761_PI429860205	Nbv3K585679971	minus	Nbv5tr6199188	minus
CUST_10762_PI429860205	Nbv3K585679974	minus
CUST_10763_PI429860205	Nbv3K585679976	minus	Nbv5tr6219492	plus
CUST_10764_PI429860205	Nbv3K585679978	minus
CUST_10765_PI429860205	Nbv3K585679981	minus	Nbv5tr6222363	plus
CUST_10766_PI429860205	Nbv3K585679983	minus
CUST_10767_PI429860205	Nbv3K585679986	minus	Nbv5tr6219378	minus
CUST_10768_PI429860205	Nbv3K585679987	minus	Nbv5tr6202804	minus
CUST_10769_PI429860205	Nbv3K585680003	minus	Nbv5tr6240761	plus
CUST_1077_PI429860205	Nbv3K725612724	minus	Nbv5tr6233476	plus
CUST_10770_PI429860205	Nbv3K585680005	minus	Nbv5tr6236847	minus
CUST_10771_PI429860205	Nbv3K585680006	minus	Nbv5tr6232207	plus
CUST_10772_PI429860205	Nbv3K585680009	minus	Nbv5tr6206128	minus
CUST_10773_PI429860205	Nbv3K585680010	minus	Nbv5tr6226980	minus
CUST_10774_PI429860205	Nbv3K585680014	minus	Nbv5tr6244586	minus
CUST_10775_PI429860205	Nbv3K585680015	minus	Nbv5tr6231173	plus
CUST_10776_PI429860205	Nbv3K585680016	minus
CUST_10777_PI429860205	Nbv3K585680023	minus	Nbv5tr6202901	minus
CUST_10778_PI429860205	Nbv3K585680026	minus
CUST_10779_PI429860205	Nbv3K585680029	minus
CUST_1078_PI429860205	Nbv3K725612728	minus	Nbv5tr6203810	plus
CUST_10780_PI429860205	Nbv3K585680034	minus
CUST_10781_PI429860205	Nbv3K585680036	minus	Nbv5tr6236209	plus
CUST_10782_PI429860205	Nbv3K585680044	minus	Nbv5tr6232724	plus
CUST_10783_PI429860205	Nbv3K585680045	minus	Nbv5tr6220833	plus
CUST_10784_PI429860205	Nbv3K585680046	minus	Nbv5tr6237959	plus
CUST_10785_PI429860205	Nbv3K585680047	minus	Nbv5tr6222519	minus
CUST_10786_PI429860205	Nbv3K585680049	minus
CUST_10787_PI429860205	Nbv3K585680052	minus	Nbv5tr6235084	minus
CUST_10788_PI429860205	Nbv3K585680053	minus
CUST_10789_PI429860205	Nbv3K585680057	minus	Nbv5tr6226028	plus
CUST_1079_PI429860205	Nbv3K725612741	minus	Nbv5tr6205013	plus
CUST_10790_PI429860205	Nbv3K585680073	minus	Nbv5tr6230750	minus
CUST_10791_PI429860205	Nbv3K585680076	minus	Nbv5tr6212389	plus
CUST_10792_PI429860205	Nbv3K585680083	minus
CUST_10793_PI429860205	Nbv3K585680084	minus	Nbv5tr6219976	plus
CUST_10794_PI429860205	Nbv3K585680089	minus	Nbv5tr6220111	plus
CUST_10795_PI429860205	Nbv3K585680092	minus	Nbv5tr6236419	minus
CUST_10796_PI429860205	Nbv3K585680096	minus
CUST_10797_PI429860205	Nbv3K585680102	minus	Nbv5tr6221868	minus
CUST_10798_PI429860205	Nbv3K585680103	minus
CUST_10799_PI429860205	Nbv3K585680109	minus	Nbv5tr6227689	plus
CUST_108_PI429860205	Nbv3K725607338	minus
CUST_108_PI429860210	Nbv3K745629830	minus
CUST_1080_PI429860205	Nbv3K725612745	minus	Nbv5tr6227083	plus
CUST_10800_PI429860205	Nbv3K585680118	minus	Nbv5tr6203089	minus
CUST_10801_PI429860205	Nbv3K585680128	minus	Nbv5tr6222157	minus
CUST_10802_PI429860205	Nbv3K585680136	minus
CUST_10803_PI429860205	Nbv3K585680137	minus
CUST_10804_PI429860205	Nbv3K585680144	minus	Nbv5tr6219358	plus
CUST_10805_PI429860205	Nbv3K585680145	minus
CUST_10806_PI429860205	Nbv3K585680147	minus	Nbv5tr6226548	plus
CUST_10807_PI429860205	Nbv3K585680155	minus
CUST_10808_PI429860205	Nbv3K585680157	minus
CUST_10809_PI429860205	Nbv3K585680159	minus	Nbv5tr6220223	plus
CUST_1081_PI429860205	Nbv3K725612748	minus	Nbv5tr6206666	plus
CUST_10810_PI429860205	Nbv3K585680161	minus	Nbv5tr6199841	minus
CUST_10811_PI429860205	Nbv3K585680162	minus	Nbv5tr6211552	plus
CUST_10812_PI429860205	Nbv3K585680163	minus
CUST_10813_PI429860205	Nbv3K585680167	minus
CUST_10814_PI429860205	Nbv3K585680169	minus
CUST_10815_PI429860205	Nbv3K585680173	minus
CUST_10816_PI429860205	Nbv3K585680182	minus	Nbv5tr6234048	plus
CUST_10817_PI429860205	Nbv3K585680187	minus
CUST_10818_PI429860205	Nbv3K585680188	minus	Nbv5tr6230282	minus
CUST_10819_PI429860205	Nbv3K585680198	minus
CUST_1082_PI429860205	Nbv3K725612751	minus	Nbv5tr6203927	plus
CUST_10820_PI429860205	Nbv3K585680205	minus	Nbv5tr6203416	plus
CUST_10821_PI429860205	Nbv3K585680212	minus	Nbv5tr6215542	plus
CUST_10822_PI429860205	Nbv3K585680215	minus
CUST_10823_PI429860205	Nbv3K585680216	minus
CUST_10824_PI429860205	Nbv3K585680230	minus	Nbv5tr6221792	minus
CUST_10825_PI429860205	Nbv3K585680231	minus	Nbv5tr6225945	minus
CUST_10826_PI429860205	Nbv3K585680241	minus
CUST_10827_PI429860205	Nbv3K585680246	minus	Nbv5tr6201847	minus
CUST_10828_PI429860205	Nbv3K585680252	minus
CUST_10829_PI429860205	Nbv3K585680257	minus
CUST_1083_PI429860205	Nbv3K725612763	minus	Nbv5tr6212308	plus
CUST_10830_PI429860205	Nbv3K585680260	minus	Nbv5tr6233359	minus
CUST_10831_PI429860205	Nbv3K585680265	minus	Nbv5tr6208062	plus
CUST_10832_PI429860205	Nbv3K585680268	minus
CUST_10833_PI429860205	Nbv3K585680271	minus	Nbv5tr6220005	plus
CUST_10834_PI429860205	Nbv3K585680276	minus	Nbv5tr6233436	minus
CUST_10835_PI429860205	Nbv3K585680277	minus	Nbv5tr6237547	plus
CUST_10836_PI429860205	Nbv3K585680278	minus
CUST_10837_PI429860205	Nbv3K585680284	minus	Nbv5tr6202775	minus
CUST_10838_PI429860205	Nbv3K585680301	minus	Nbv5tr6204949	minus
CUST_10839_PI429860205	Nbv3K585680307	minus	Nbv5tr6229837	minus
CUST_1084_PI429860205	Nbv3K725612770	minus
CUST_10840_PI429860205	Nbv3K585680308	minus	Nbv5tr6200124	minus
CUST_10841_PI429860205	Nbv3K585680311	minus
CUST_10842_PI429860205	Nbv3K585680318	minus	Nbv5tr6211514	plus
CUST_10843_PI429860205	Nbv3K585680320	minus
CUST_10844_PI429860205	Nbv3K585680324	minus
CUST_10845_PI429860205	Nbv3K585680325	minus	Nbv5tr6221472	minus
CUST_10846_PI429860205	Nbv3K585680326	minus
CUST_10847_PI429860205	Nbv3K585680327	minus
CUST_10848_PI429860205	Nbv3K585680328	minus	Nbv5tr6221070	minus
CUST_10849_PI429860205	Nbv3K585680329	minus	Nbv5tr6214961	plus
CUST_1085_PI429860205	Nbv3K725612781	minus	Nbv5tr6236682	plus
CUST_10850_PI429860205	Nbv3K585680333	minus
CUST_10851_PI429860205	Nbv3K585680334	minus	Nbv5tr6234398	minus
CUST_10852_PI429860205	Nbv3K585680337	minus
CUST_10853_PI429860205	Nbv3K585680342	minus
CUST_10854_PI429860205	Nbv3K585680343	minus
CUST_10855_PI429860205	Nbv3K585680349	minus
CUST_10856_PI429860205	Nbv3K585680350	minus
CUST_10857_PI429860205	Nbv3K585680357	minus	Nbv5tr6216676	minus
CUST_10858_PI429860205	Nbv3K585680358	minus
CUST_10859_PI429860205	Nbv3K585680359	minus
CUST_1086_PI429860205	Nbv3K725612787	minus
CUST_10860_PI429860205	Nbv3K585680362	minus
CUST_10861_PI429860205	Nbv3K585680367	minus
CUST_10862_PI429860205	Nbv3K585680369	minus
CUST_10863_PI429860205	Nbv3K585680370	minus	Nbv5tr6234453	minus
CUST_10864_PI429860205	Nbv3K585680372	minus	Nbv5tr6203574	plus
CUST_10865_PI429860205	Nbv3K585680380	minus
CUST_10866_PI429860205	Nbv3K585680382	minus
CUST_10867_PI429860205	Nbv3K585680383	minus	Nbv5tr6216533	minus
CUST_10868_PI429860205	Nbv3K585680384	minus	Nbv5tr6230490	plus
CUST_10869_PI429860205	Nbv3K585680387	minus	Nbv5tr6206823	plus
CUST_1087_PI429860205	Nbv3K725612792	minus	Nbv5tr6212550	plus
CUST_10870_PI429860205	Nbv3K585680388	minus
CUST_10871_PI429860205	Nbv3K585680401	minus	Nbv5tr6216048	plus
CUST_10872_PI429860205	Nbv3K585680404	minus	Nbv5tr6214928	minus
CUST_10873_PI429860205	Nbv3K585680411	minus	Nbv5tr6237237	plus
CUST_10874_PI429860205	Nbv3K585680414	minus	Nbv5tr6203650	minus
CUST_10875_PI429860205	Nbv3K585680415	minus
CUST_10876_PI429860205	Nbv3K585680421	minus	Nbv5tr6237023	minus
CUST_10877_PI429860205	Nbv3K585680422	minus	Nbv5tr6220403	plus
CUST_10878_PI429860205	Nbv3K585680425	minus	Nbv5tr6204174	minus
CUST_10879_PI429860205	Nbv3K585680430	minus	Nbv5tr6217667	plus
CUST_1088_PI429860205	Nbv3K725612797	minus	Nbv5tr6231050	plus
CUST_10880_PI429860205	Nbv3K585680431	minus	Nbv5tr6225450	plus
CUST_10881_PI429860205	Nbv3K585680436	minus	Nbv5tr6214860	minus
CUST_10882_PI429860205	Nbv3K585680439	minus
CUST_10883_PI429860205	Nbv3K585680441	minus
CUST_10884_PI429860205	Nbv3K585680452	minus
CUST_10885_PI429860205	Nbv3K585680454	minus	Nbv5tr6233876	plus
CUST_10886_PI429860205	Nbv3K585680455	minus
CUST_10887_PI429860205	Nbv3K585680463	minus	Nbv5tr6230623	minus
CUST_10888_PI429860205	Nbv3K585680473	minus	Nbv5tr6230826	plus
CUST_10889_PI429860205	Nbv3K585680478	minus
CUST_1089_PI429860205	Nbv3K725612807	minus	Nbv5tr6229868	plus
CUST_10890_PI429860205	Nbv3K585680479	minus	Nbv5tr6226747	minus
CUST_10891_PI429860205	Nbv3K585680483	minus	Nbv5tr6225177	plus
CUST_10892_PI429860205	Nbv3K585680487	minus	Nbv5tr6233956	plus
CUST_10893_PI429860205	Nbv3K585680491	minus
CUST_10894_PI429860205	Nbv3K585680497	minus
CUST_10895_PI429860205	Nbv3K585680500	minus	Nbv5tr6230586	plus
CUST_10896_PI429860205	Nbv3K585680501	minus	Nbv5tr6216373	minus
CUST_10897_PI429860205	Nbv3K585680504	minus	Nbv5tr6203239	plus
CUST_10898_PI429860205	Nbv3K585680508	minus	Nbv5tr6233014	minus
CUST_10899_PI429860205	Nbv3K585680510	minus	Nbv5tr6216396	plus
CUST_109_PI429860205	Nbv3K725607349	minus	Nbv5tr6206818	minus
CUST_109_PI429860210	Nbv3K745629915	minus	Nbv5tr6236880	plus
CUST_1090_PI429860205	Nbv3K725612817	minus	Nbv5tr6225476	plus
CUST_10900_PI429860205	Nbv3K585680511	minus
CUST_10901_PI429860205	Nbv3K585680516	minus	Nbv5tr6199925	minus
CUST_10902_PI429860205	Nbv3K585680519	minus
CUST_10903_PI429860205	Nbv3K585680522	minus
CUST_10904_PI429860205	Nbv3K585680524	minus
CUST_10905_PI429860205	Nbv3K585680533	minus	Nbv5tr6218057	minus
CUST_10906_PI429860205	Nbv3K585680534	minus	Nbv5tr6237768	minus
CUST_10907_PI429860205	Nbv3K585680535	minus	Nbv5tr6202105	minus
CUST_10908_PI429860205	Nbv3K585680536	minus
CUST_10909_PI429860205	Nbv3K585680544	minus	Nbv5tr6229938	plus
CUST_1091_PI429860205	Nbv3K725612819	minus	Nbv5tr6204175	plus
CUST_10910_PI429860205	Nbv3K585680545	minus
CUST_10911_PI429860205	Nbv3K585680546	minus
CUST_10912_PI429860205	Nbv3K585680550	minus	Nbv5tr6202627	plus
CUST_10913_PI429860205	Nbv3K585680551	minus
CUST_10914_PI429860205	Nbv3K585680558	minus
CUST_10915_PI429860205	Nbv3K585680562	minus	Nbv5tr6229902	plus
CUST_10916_PI429860205	Nbv3K585680564	minus	Nbv5tr6216328	minus
CUST_10917_PI429860205	Nbv3K585680567	minus
CUST_10918_PI429860205	Nbv3K585680583	minus
CUST_10919_PI429860205	Nbv3K585680584	minus	Nbv5tr6215590	plus
CUST_1092_PI429860205	Nbv3K725612824	minus	Nbv5tr6234112	plus
CUST_10920_PI429860205	Nbv3K585680588	minus
CUST_10921_PI429860205	Nbv3K585680590	minus
CUST_10922_PI429860205	Nbv3K585680592	minus	Nbv5tr6246395	plus
CUST_10923_PI429860205	Nbv3K585680593	minus	Nbv5tr6233846	plus
CUST_10924_PI429860205	Nbv3K585680599	minus
CUST_10925_PI429860205	Nbv3K585680600	minus	Nbv5tr6212496	plus
CUST_10926_PI429860205	Nbv3K585680605	minus	Nbv5tr6225090	minus
CUST_10927_PI429860205	Nbv3K585680611	minus	Nbv5tr6200028	minus
CUST_10928_PI429860205	Nbv3K585680614	minus	Nbv5tr6220653	minus
CUST_10929_PI429860205	Nbv3K585680617	minus	Nbv5tr6238060	minus
CUST_1093_PI429860205	Nbv3K725612826	minus	Nbv5tr6205758	minus
CUST_10930_PI429860205	Nbv3K585680626	minus
CUST_10931_PI429860205	Nbv3K585680629	minus
CUST_10932_PI429860205	Nbv3K585680630	minus
CUST_10933_PI429860205	Nbv3K585680639	minus
CUST_10934_PI429860205	Nbv3K585680647	minus	Nbv5tr6243398	plus
CUST_10935_PI429860205	Nbv3K585680650	minus	Nbv5tr6214829	minus
CUST_10936_PI429860205	Nbv3K585680651	minus
CUST_10937_PI429860205	Nbv3K585680652	minus	Nbv5tr6207682	minus
CUST_10938_PI429860205	Nbv3K585680656	minus	Nbv5tr6218777	minus
CUST_10939_PI429860205	Nbv3K585680660	minus	Nbv5tr6229528	plus
CUST_1094_PI429860205	Nbv3K725612840	minus	Nbv5tr6236504	minus
CUST_10940_PI429860205	Nbv3K585680661	minus	Nbv5tr6234451	plus
CUST_10941_PI429860205	Nbv3K585680675	minus	Nbv5tr6231473	plus
CUST_10942_PI429860205	Nbv3K585680677	minus	Nbv5tr6231529	minus
CUST_10943_PI429860205	Nbv3K585680678	minus
CUST_10944_PI429860205	Nbv3K585680680	minus
CUST_10945_PI429860205	Nbv3K585680685	minus	Nbv5tr6223537	plus
CUST_10946_PI429860205	Nbv3K585680689	minus
CUST_10947_PI429860205	Nbv3K585680690	minus	Nbv5tr6216212	plus
CUST_10948_PI429860205	Nbv3K585680693	minus	Nbv5tr6205165	minus
CUST_10949_PI429860205	Nbv3K585680695	minus	Nbv5tr6199965	minus
CUST_1095_PI429860205	Nbv3K725612842	minus
CUST_10950_PI429860205	Nbv3K585680699	minus	Nbv5tr6235194	minus
CUST_10951_PI429860205	Nbv3K585680700	minus	Nbv5tr6222982	plus
CUST_10952_PI429860205	Nbv3K585680702	minus
CUST_10953_PI429860205	Nbv3K585680703	minus
CUST_10954_PI429860205	Nbv3K585680706	minus
CUST_10955_PI429860205	Nbv3K585680713	minus	Nbv5tr6206633	minus
CUST_10956_PI429860205	Nbv3K585680728	minus	Nbv5tr6232335	plus
CUST_10957_PI429860205	Nbv3K585680733	minus
CUST_10958_PI429860205	Nbv3K585680741	minus	Nbv5tr6203961	plus
CUST_10959_PI429860205	Nbv3K585680745	minus
CUST_1096_PI429860205	Nbv3K725612845	minus	Nbv5tr6246219	minus
CUST_10960_PI429860205	Nbv3K585680747	minus	Nbv5tr6230980	minus
CUST_10961_PI429860205	Nbv3K585680751	minus
CUST_10962_PI429860205	Nbv3K585680753	minus	Nbv5tr6245358	plus
CUST_10963_PI429860205	Nbv3K585680758	minus	Nbv5tr6226170	plus
CUST_10964_PI429860205	Nbv3K585680763	minus	Nbv5tr6203008	minus
CUST_10965_PI429860205	Nbv3K585680764	minus
CUST_10966_PI429860205	Nbv3K585680765	minus	Nbv5tr6201182	plus
CUST_10967_PI429860205	Nbv3K585680771	minus	Nbv5tr6222225	minus
CUST_10968_PI429860205	Nbv3K585680775	minus	Nbv5tr6231721	minus
CUST_10969_PI429860205	Nbv3K585680776	minus
CUST_1097_PI429860205	Nbv3K725612853	minus	Nbv5tr6234117	plus
CUST_10970_PI429860205	Nbv3K585680785	minus
CUST_10971_PI429860205	Nbv3K585680792	minus	Nbv5tr6240329	minus
CUST_10972_PI429860205	Nbv3K585680798	minus
CUST_10973_PI429860205	Nbv3K585680801	minus	Nbv5tr6227297	minus
CUST_10974_PI429860205	Nbv3K585680803	minus	Nbv5tr6207188	plus
CUST_10975_PI429860205	Nbv3K585680812	minus	Nbv5tr6214699	minus
CUST_10976_PI429860205	Nbv3K585680814	minus	Nbv5tr6219277	plus
CUST_10977_PI429860205	Nbv3K585680825	minus
CUST_10978_PI429860205	Nbv3K585680826	minus	Nbv5tr6202648	minus
CUST_10979_PI429860205	Nbv3K585680834	minus	Nbv5tr6198950	minus
CUST_1098_PI429860205	Nbv3K725612860	minus	Nbv5tr6230044	plus
CUST_10980_PI429860205	Nbv3K585680836	minus	Nbv5tr6226250	minus
CUST_10981_PI429860205	Nbv3K585680841	minus	Nbv5tr6245805	plus
CUST_10982_PI429860205	Nbv3K585680842	minus
CUST_10983_PI429860205	Nbv3K585680848	minus	Nbv5tr6205437	minus
CUST_10984_PI429860205	Nbv3K585680849	minus	Nbv5tr6241735	plus
CUST_10985_PI429860205	Nbv3K585680850	minus	Nbv5tr6242707	plus
CUST_10986_PI429860205	Nbv3K585680855	minus	Nbv5tr6233331	plus
CUST_10987_PI429860205	Nbv3K585680856	minus	Nbv5tr6216176	plus
CUST_10988_PI429860205	Nbv3K585680871	minus	Nbv5tr6199746	minus
CUST_10989_PI429860205	Nbv3K585680872	minus
CUST_1099_PI429860205	Nbv3K725612870	minus	Nbv5tr6219034	plus
CUST_10990_PI429860205	Nbv3K585680875	minus	Nbv5tr6245709	plus
CUST_10991_PI429860205	Nbv3K585680879	minus	Nbv5tr6245053	minus
CUST_10992_PI429860205	Nbv3K585680881	minus	Nbv5tr6242057	plus
CUST_10993_PI429860205	Nbv3K585680884	minus	Nbv5tr6202733	minus
CUST_10994_PI429860205	Nbv3K585680886	minus	Nbv5tr6232542	minus
CUST_10995_PI429860205	Nbv3K585680891	minus
CUST_10996_PI429860205	Nbv3K585680894	minus	Nbv5tr6245694	minus
CUST_10997_PI429860205	Nbv3K585680900	minus	Nbv5tr6198941	plus
CUST_10998_PI429860205	Nbv3K585680903	minus
CUST_10999_PI429860205	Nbv3K585680904	minus	Nbv5tr6231370	plus
CUST_11_PI429860205	Nbv3K725606878	minus
CUST_11_PI429860210	Nbv3K725610213	minus	Nbv5tr6236149	minus
CUST_110_PI429860205	Nbv3K725607353	minus
CUST_110_PI429860210	Nbv3K745629941	minus
CUST_1100_PI429860205	Nbv3K725612871	minus	Nbv5tr6224742	plus
CUST_11000_PI429860205	Nbv3K585680910	minus	Nbv5tr6216108	plus
CUST_11001_PI429860205	Nbv3K585680912	minus
CUST_11002_PI429860205	Nbv3K585680913	minus	Nbv5tr6216941	minus
CUST_11003_PI429860205	Nbv3K585680914	minus	Nbv5tr6237722	minus
CUST_11004_PI429860205	Nbv3K585680916	minus	Nbv5tr6217376	minus
CUST_11005_PI429860205	Nbv3K585680918	minus
CUST_11006_PI429860205	Nbv3K585680919	minus	Nbv5tr6245091	minus
CUST_11007_PI429860205	Nbv3K585680927	minus
CUST_11008_PI429860205	Nbv3K585680929	minus	Nbv5tr6222363	plus
CUST_11009_PI429860205	Nbv3K585680937	minus	Nbv5tr6225915	plus
CUST_1101_PI429860205	Nbv3K725612872	minus	Nbv5tr6207022	plus
CUST_11010_PI429860205	Nbv3K585680941	minus	Nbv5tr6207190	minus
CUST_11011_PI429860205	Nbv3K585680942	minus
CUST_11012_PI429860205	Nbv3K585680943	minus	Nbv5tr6240764	minus
CUST_11013_PI429860205	Nbv3K585680944	minus
CUST_11014_PI429860205	Nbv3K585680946	minus	Nbv5tr6203083	plus
CUST_11015_PI429860205	Nbv3K585680957	minus	Nbv5tr6238081	minus
CUST_11016_PI429860205	Nbv3K585680959	minus	Nbv5tr6200687	plus
CUST_11017_PI429860205	Nbv3K585680963	minus
CUST_11018_PI429860205	Nbv3K585680967	minus	Nbv5tr6206520	minus
CUST_11019_PI429860205	Nbv3K585680969	minus	Nbv5tr6233710	minus
CUST_1102_PI429860205	Nbv3K725612890	minus	Nbv5tr6220555	plus
CUST_11020_PI429860205	Nbv3K585680972	minus
CUST_11021_PI429860205	Nbv3K585680983	minus	Nbv5tr6225690	plus
CUST_11022_PI429860205	Nbv3K585680984	minus	Nbv5tr6229693	minus
CUST_11023_PI429860205	Nbv3K585680988	minus	Nbv5tr6204034	plus
CUST_11024_PI429860205	Nbv3K585680989	minus	Nbv5tr6213707	minus
CUST_11025_PI429860205	Nbv3K585681003	minus	Nbv5tr6205204	minus
CUST_11026_PI429860205	Nbv3K585681013	minus	Nbv5tr6220060	minus
CUST_11027_PI429860205	Nbv3K585681015	minus
CUST_11028_PI429860205	Nbv3K585681028	minus
CUST_11029_PI429860205	Nbv3K585681029	minus	Nbv5tr6203155	minus
CUST_1103_PI429860205	Nbv3K725612892	minus	Nbv5tr6231632	plus
CUST_11030_PI429860205	Nbv3K585681030	minus	Nbv5tr6244273	minus
CUST_11031_PI429860205	Nbv3K585681031	minus	Nbv5tr6238071	plus
CUST_11032_PI429860205	Nbv3K585681032	minus
CUST_11033_PI429860205	Nbv3K585681033	minus
CUST_11034_PI429860205	Nbv3K585681035	minus	Nbv5tr6225987	minus
CUST_11035_PI429860205	Nbv3K585681037	minus	Nbv5tr6235059	minus
CUST_11036_PI429860205	Nbv3K585681039	minus
CUST_11037_PI429860205	Nbv3K585681040	minus	Nbv5tr6199414	minus
CUST_11038_PI429860205	Nbv3K585681044	minus	Nbv5tr6231543	plus
CUST_11039_PI429860205	Nbv3K585681050	minus	Nbv5tr6235130	plus
CUST_1104_PI429860205	Nbv3K725612897	minus
CUST_11040_PI429860205	Nbv3K585681057	minus	Nbv5tr6206964	plus
CUST_11041_PI429860205	Nbv3K585681072	minus	Nbv5tr6223639	plus
CUST_11042_PI429860205	Nbv3K585681073	minus
CUST_11043_PI429860205	Nbv3K585681078	minus	Nbv5tr6204381	plus
CUST_11044_PI429860205	Nbv3K585681079	minus	Nbv5tr6227227	plus
CUST_11045_PI429860205	Nbv3K585681083	minus	Nbv5tr6245208	minus
CUST_11046_PI429860205	Nbv3K585681095	minus
CUST_11047_PI429860205	Nbv3K585681097	minus	Nbv5tr6199251	minus
CUST_11048_PI429860205	Nbv3K585681113	minus	Nbv5tr6216266	plus
CUST_11049_PI429860205	Nbv3K585681117	minus
CUST_1105_PI429860205	Nbv3K725612902	minus	Nbv5tr6211289	plus
CUST_11050_PI429860205	Nbv3K585681118	minus
CUST_11051_PI429860205	Nbv3K585681127	minus	Nbv5tr6203522	plus
CUST_11052_PI429860205	Nbv3K585681128	minus	Nbv5tr6202870	minus
CUST_11053_PI429860205	Nbv3K585681134	minus	Nbv5tr6212399	minus
CUST_11054_PI429860205	Nbv3K585681135	minus	Nbv5tr6221807	minus
CUST_11055_PI429860205	Nbv3K585681137	minus	Nbv5tr6244247	plus
CUST_11056_PI429860205	Nbv3K585681145	minus	Nbv5tr6215060	minus
CUST_11057_PI429860205	Nbv3K585681146	minus	Nbv5tr6214480	plus
CUST_11058_PI429860205	Nbv3K585681147	minus
CUST_11059_PI429860205	Nbv3K585681152	minus	Nbv5tr6231680	plus
CUST_1106_PI429860205	Nbv3K725612903	minus	Nbv5tr6221699	plus
CUST_11060_PI429860205	Nbv3K585681153	minus
CUST_11061_PI429860205	Nbv3K585681175	minus
CUST_11062_PI429860205	Nbv3K585681177	minus	Nbv5tr6219258	plus
CUST_11063_PI429860205	Nbv3K585681178	minus
CUST_11064_PI429860205	Nbv3K585681180	minus
CUST_11065_PI429860205	Nbv3K585681182	minus	Nbv5tr6227313	minus
CUST_11066_PI429860205	Nbv3K585681190	minus	Nbv5tr6229905	minus
CUST_11067_PI429860205	Nbv3K585681195	minus	Nbv5tr6227461	plus
CUST_11068_PI429860205	Nbv3K585681197	minus
CUST_11069_PI429860205	Nbv3K585681198	minus	Nbv5tr6215542	plus
CUST_1107_PI429860205	Nbv3K725612916	minus	Nbv5tr6237577	minus
CUST_11070_PI429860205	Nbv3K585681200	minus	Nbv5tr6240872	plus
CUST_11071_PI429860205	Nbv3K585681201	minus	Nbv5tr6206095	minus
CUST_11072_PI429860205	Nbv3K585681202	minus
CUST_11073_PI429860205	Nbv3K585681203	minus	Nbv5tr6222048	plus
CUST_11074_PI429860205	Nbv3K585681210	minus
CUST_11075_PI429860205	Nbv3K585681226	minus	Nbv5tr6223357	minus
CUST_11076_PI429860205	Nbv3K585681228	minus
CUST_11077_PI429860205	Nbv3K585681232	minus	Nbv5tr6226388	plus
CUST_11078_PI429860205	Nbv3K585681238	minus	Nbv5tr6222509	minus
CUST_11079_PI429860205	Nbv3K585681240	minus	Nbv5tr6225510	minus
CUST_1108_PI429860205	Nbv3K725612918	minus	Nbv5tr6206626	plus
CUST_11080_PI429860205	Nbv3K585681241	minus	Nbv5tr6207647	plus
CUST_11081_PI429860205	Nbv3K585681246	minus
CUST_11082_PI429860205	Nbv3K585681254	minus	Nbv5tr6213691	plus
CUST_11083_PI429860205	Nbv3K585681259	minus	Nbv5tr6245957	minus
CUST_11084_PI429860205	Nbv3K585681264	minus	Nbv5tr6219754	minus
CUST_11085_PI429860205	Nbv3K585681281	minus	Nbv5tr6243261	plus
CUST_11086_PI429860205	Nbv3K585681282	minus	Nbv5tr6222262	plus
CUST_11087_PI429860205	Nbv3K585681288	minus
CUST_11088_PI429860205	Nbv3K585681290	minus	Nbv5tr6221995	plus
CUST_11089_PI429860205	Nbv3K585681293	minus
CUST_1109_PI429860205	Nbv3K725612926	minus	Nbv5tr6233392	plus
CUST_11090_PI429860205	Nbv3K585681297	minus	Nbv5tr6230285	minus
CUST_11091_PI429860205	Nbv3K585681302	minus
CUST_11092_PI429860205	Nbv3K585681303	minus
CUST_11093_PI429860205	Nbv3K585681305	minus
CUST_11094_PI429860205	Nbv3K585681306	minus	Nbv5tr6241825	plus
CUST_11095_PI429860205	Nbv3K585681307	minus
CUST_11096_PI429860205	Nbv3K585681311	minus	Nbv5tr6225699	plus
CUST_11097_PI429860205	Nbv3K585681315	minus	Nbv5tr6204161	plus
CUST_11098_PI429860205	Nbv3K585681316	minus	Nbv5tr6245345	plus
CUST_11099_PI429860205	Nbv3K585681323	minus
CUST_111_PI429860205	Nbv3K725607354	minus	Nbv5tr6200151	plus
CUST_111_PI429860210	Nbv3K745630041	minus	Nbv5tr6237219	plus
CUST_1110_PI429860205	Nbv3K725612928	minus	Nbv5tr6236682	plus
CUST_11100_PI429860205	Nbv3K585681324	minus
CUST_11101_PI429860205	Nbv3K585681329	minus	Nbv5tr6245208	minus
CUST_11102_PI429860205	Nbv3K585681330	minus	Nbv5tr6234426	minus
CUST_11103_PI429860205	Nbv3K585681335	minus
CUST_11104_PI429860205	Nbv3K585681336	minus
CUST_11105_PI429860205	Nbv3K585681342	minus	Nbv5tr6212096	minus
CUST_11106_PI429860205	Nbv3K585681347	minus
CUST_11107_PI429860205	Nbv3K585681359	minus
CUST_11108_PI429860205	Nbv3K585681365	minus	Nbv5tr6242298	minus
CUST_11109_PI429860205	Nbv3K585681377	minus	Nbv5tr6236773	minus
CUST_1111_PI429860205	Nbv3K725612948	minus
CUST_11110_PI429860205	Nbv3K585681381	minus
CUST_11111_PI429860205	Nbv3K585681382	minus	Nbv5tr6205531	minus
CUST_11112_PI429860205	Nbv3K585681385	minus	Nbv5tr6225695	plus
CUST_11113_PI429860205	Nbv3K585681392	minus	Nbv5tr6228441	minus
CUST_11114_PI429860205	Nbv3K585681397	minus	Nbv5tr6219286	minus
CUST_11115_PI429860205	Nbv3K585681404	minus
CUST_11116_PI429860205	Nbv3K585681412	minus
CUST_11117_PI429860205	Nbv3K585681413	minus
CUST_11118_PI429860205	Nbv3K585681415	minus
CUST_11119_PI429860205	Nbv3K585681417	minus	Nbv5tr6237578	plus
CUST_1112_PI429860205	Nbv3K725612950	minus	Nbv5tr6236360	plus
CUST_11120_PI429860205	Nbv3K585681420	minus	Nbv5tr6199291	minus
CUST_11121_PI429860205	Nbv3K585681421	minus	Nbv5tr6240854	plus
CUST_11122_PI429860205	Nbv3K585681425	minus	Nbv5tr6222816	plus
CUST_11123_PI429860205	Nbv3K585681426	minus	Nbv5tr6242845	plus
CUST_11124_PI429860205	Nbv3K585681431	minus
CUST_11125_PI429860205	Nbv3K585681432	minus	Nbv5tr6222835	plus
CUST_11126_PI429860205	Nbv3K585681433	minus
CUST_11127_PI429860205	Nbv3K585681438	minus	Nbv5tr6215300	minus
CUST_11128_PI429860205	Nbv3K585681441	minus
CUST_11129_PI429860205	Nbv3K585681443	minus	Nbv5tr6239174	minus
CUST_1113_PI429860205	Nbv3K725612952	minus
CUST_11130_PI429860205	Nbv3K585681448	minus	Nbv5tr6207226	minus
CUST_11131_PI429860205	Nbv3K585681453	minus	Nbv5tr6229456	minus
CUST_11132_PI429860205	Nbv3K585681458	minus	Nbv5tr6220203	plus
CUST_11133_PI429860205	Nbv3K585681460	minus	Nbv5tr6220616	minus
CUST_11134_PI429860205	Nbv3K585681465	minus	Nbv5tr6236921	plus
CUST_11135_PI429860205	Nbv3K585681469	minus	Nbv5tr6222283	plus
CUST_11136_PI429860205	Nbv3K585681472	minus
CUST_11137_PI429860205	Nbv3K585681476	minus	Nbv5tr6231563	plus
CUST_11138_PI429860205	Nbv3K585681481	minus
CUST_11139_PI429860205	Nbv3K585681482	minus	Nbv5tr6232112	plus
CUST_1114_PI429860205	Nbv3K725612954	minus	Nbv5tr6207255	plus
CUST_11140_PI429860205	Nbv3K585681483	minus
CUST_11141_PI429860205	Nbv3K585681484	minus	Nbv5tr6233758	plus
CUST_11142_PI429860205	Nbv3K585681485	minus
CUST_11143_PI429860205	Nbv3K585681491	minus
CUST_11144_PI429860205	Nbv3K585681495	minus	Nbv5tr6222109	plus
CUST_11145_PI429860205	Nbv3K585681497	minus
CUST_11146_PI429860205	Nbv3K585681505	minus	Nbv5tr6237194	minus
CUST_11147_PI429860205	Nbv3K585681518	minus	Nbv5tr6222056	plus
CUST_11148_PI429860205	Nbv3K585681519	minus	Nbv5tr6246418	minus
CUST_11149_PI429860205	Nbv3K585681523	minus
CUST_1115_PI429860205	Nbv3K725612962	minus
CUST_11150_PI429860205	Nbv3K585681526	minus	Nbv5tr6220156	minus
CUST_11151_PI429860205	Nbv3K585681527	minus	Nbv5tr6243384	plus
CUST_11152_PI429860205	Nbv3K585681532	minus	Nbv5tr6245757	plus
CUST_11153_PI429860205	Nbv3K585681538	minus
CUST_11154_PI429860205	Nbv3K585681541	minus
CUST_11155_PI429860205	Nbv3K585681547	minus
CUST_11156_PI429860205	Nbv3K585681548	minus	Nbv5tr6225729	plus
CUST_11157_PI429860205	Nbv3K585681550	minus	Nbv5tr6238126	minus
CUST_11158_PI429860205	Nbv3K585681551	minus	Nbv5tr6227148	plus
CUST_11159_PI429860205	Nbv3K585681553	minus	Nbv5tr6237429	plus
CUST_1116_PI429860205	Nbv3K725612969	minus
CUST_11160_PI429860205	Nbv3K585681554	minus	Nbv5tr6223175	plus
CUST_11161_PI429860205	Nbv3K585681555	minus	Nbv5tr6235972	plus
CUST_11162_PI429860205	Nbv3K585681558	minus	Nbv5tr6217309	plus
CUST_11163_PI429860205	Nbv3K585681581	minus
CUST_11164_PI429860205	Nbv3K585681582	minus	Nbv5tr6222829	minus
CUST_11165_PI429860205	Nbv3K585681583	minus	Nbv5tr6212765	plus
CUST_11166_PI429860205	Nbv3K585681584	minus
CUST_11167_PI429860205	Nbv3K585681586	minus	Nbv5tr6213319	minus
CUST_11168_PI429860205	Nbv3K585681598	minus	Nbv5tr6225850	plus
CUST_11169_PI429860205	Nbv3K585681599	minus
CUST_1117_PI429860205	Nbv3K725612974	minus	Nbv5tr6229881	plus
CUST_11170_PI429860205	Nbv3K585681601	minus	Nbv5tr6225086	plus
CUST_11171_PI429860205	Nbv3K585681602	minus	Nbv5tr6221223	minus
CUST_11172_PI429860205	Nbv3K585681604	minus	Nbv5tr6200342	plus
CUST_11173_PI429860205	Nbv3K585681615	minus
CUST_11174_PI429860205	Nbv3K585681617	minus	Nbv5tr6205035	minus
CUST_11175_PI429860205	Nbv3K585681622	minus	Nbv5tr6236559	plus
CUST_11176_PI429860205	Nbv3K585681630	minus	Nbv5tr6229380	minus
CUST_11177_PI429860205	Nbv3K585681631	minus
CUST_11178_PI429860205	Nbv3K585681635	minus	Nbv5tr6207870	plus
CUST_11179_PI429860205	Nbv3K585681636	minus	Nbv5tr6242690	minus
CUST_1118_PI429860205	Nbv3K725612981	minus	Nbv5tr6229442	minus
CUST_11180_PI429860205	Nbv3K585681637	minus
CUST_11181_PI429860205	Nbv3K585681638	minus	Nbv5tr6245793	minus
CUST_11182_PI429860205	Nbv3K585681642	minus	Nbv5tr6225701	plus
CUST_11183_PI429860205	Nbv3K585681643	minus	Nbv5tr6226496	plus
CUST_11184_PI429860205	Nbv3K585681645	minus
CUST_11185_PI429860205	Nbv3K585681646	minus	Nbv5tr6219666	minus
CUST_11186_PI429860205	Nbv3K585681649	minus	Nbv5tr6205156	plus
CUST_11187_PI429860205	Nbv3K585681658	minus
CUST_11188_PI429860205	Nbv3K585681661	minus
CUST_11189_PI429860205	Nbv3K585681663	minus	Nbv5tr6236244	plus
CUST_1119_PI429860205	Nbv3K725612985	minus	Nbv5tr6211356	plus
CUST_11190_PI429860205	Nbv3K585681667	minus	Nbv5tr6225677	plus
CUST_11191_PI429860205	Nbv3K585681671	minus	Nbv5tr6237109	plus
CUST_11192_PI429860205	Nbv3K585681678	minus
CUST_11193_PI429860205	Nbv3K585681693	minus
CUST_11194_PI429860205	Nbv3K585681696	minus
CUST_11195_PI429860205	Nbv3K585681706	minus	Nbv5tr6227557	minus
CUST_11196_PI429860205	Nbv3K585681707	minus	Nbv5tr6235290	plus
CUST_11197_PI429860205	Nbv3K585681709	minus
CUST_11198_PI429860205	Nbv3K585681710	minus	Nbv5tr6239436	minus
CUST_11199_PI429860205	Nbv3K585681711	minus	Nbv5tr6220798	minus
CUST_112_PI429860205	Nbv3K725607359	minus	Nbv5tr6213912	plus
CUST_112_PI429860210	Nbv3K745630079	minus
CUST_1120_PI429860205	Nbv3K725612998	minus	Nbv5tr6225853	plus
CUST_11200_PI429860205	Nbv3K585681712	minus
CUST_11201_PI429860205	Nbv3K585681716	minus	Nbv5tr6207099	plus
CUST_11202_PI429860205	Nbv3K585681719	minus	Nbv5tr6221069	minus
CUST_11203_PI429860205	Nbv3K585681721	minus	Nbv5tr6202751	minus
CUST_11204_PI429860205	Nbv3K585681724	minus
CUST_11205_PI429860205	Nbv3K585681728	minus	Nbv5tr6235468	minus
CUST_11206_PI429860205	Nbv3K585681729	minus	Nbv5tr6244164	minus
CUST_11207_PI429860205	Nbv3K585681735	minus	Nbv5tr6224649	plus
CUST_11208_PI429860205	Nbv3K585681736	minus	Nbv5tr6230140	plus
CUST_11209_PI429860205	Nbv3K585681739	minus	Nbv5tr6211642	plus
CUST_1121_PI429860205	Nbv3K725613001	minus	Nbv5tr6231497	plus
CUST_11210_PI429860205	Nbv3K585681741	minus	Nbv5tr6227184	minus
CUST_11211_PI429860205	Nbv3K585681742	minus	Nbv5tr6200411	plus
CUST_11212_PI429860205	Nbv3K585681743	minus	Nbv5tr6225428	plus
CUST_11213_PI429860205	Nbv3K585681748	minus	Nbv5tr6234392	minus
CUST_11214_PI429860205	Nbv3K585681749	minus	Nbv5tr6213546	minus
CUST_11215_PI429860205	Nbv3K585681754	minus	Nbv5tr6237972	plus
CUST_11216_PI429860205	Nbv3K585681757	minus	Nbv5tr6202692	plus
CUST_11217_PI429860205	Nbv3K585681758	minus	Nbv5tr6225493	plus
CUST_11218_PI429860205	Nbv3K585681762	minus	Nbv5tr6228413	minus
CUST_11219_PI429860205	Nbv3K585681763	minus	Nbv5tr6207674	minus
CUST_1122_PI429860205	Nbv3K725613006	minus
CUST_11220_PI429860205	Nbv3K585681766	minus	Nbv5tr6237489	plus
CUST_11221_PI429860205	Nbv3K585681768	minus
CUST_11222_PI429860205	Nbv3K585681781	minus	Nbv5tr6217087	plus
CUST_11223_PI429860205	Nbv3K585681788	minus	Nbv5tr6233960	minus
CUST_11224_PI429860205	Nbv3K585681792	minus
CUST_11225_PI429860205	Nbv3K585681794	minus
CUST_11226_PI429860205	Nbv3K585681797	minus
CUST_11227_PI429860205	Nbv3K585681802	minus	Nbv5tr6231379	plus
CUST_11228_PI429860205	Nbv3K585681803	minus	Nbv5tr6219608	plus
CUST_11229_PI429860205	Nbv3K585681818	minus
CUST_1123_PI429860205	Nbv3K725613016	minus	Nbv5tr6212046	minus
CUST_11230_PI429860205	Nbv3K585681823	minus
CUST_11231_PI429860205	Nbv3K585681824	minus
CUST_11232_PI429860205	Nbv3K585681833	minus
CUST_11233_PI429860205	Nbv3K585681843	minus	Nbv5tr6225995	plus
CUST_11234_PI429860205	Nbv3K585681855	minus	Nbv5tr6246230	minus
CUST_11235_PI429860205	Nbv3K585681860	minus
CUST_11236_PI429860205	Nbv3K585681861	minus	Nbv5tr6219997	plus
CUST_11237_PI429860205	Nbv3K585681866	minus	Nbv5tr6223269	minus
CUST_11238_PI429860205	Nbv3K585681868	minus
CUST_11239_PI429860205	Nbv3K585681870	minus
CUST_1124_PI429860205	Nbv3K725613018	minus	Nbv5tr6231283	minus
CUST_11240_PI429860205	Nbv3K585681877	minus	Nbv5tr6220447	minus
CUST_11241_PI429860205	Nbv3K585681881	minus	Nbv5tr6202078	minus
CUST_11242_PI429860205	Nbv3K585681885	minus	Nbv5tr6206586	plus
CUST_11243_PI429860205	Nbv3K585681887	minus
CUST_11244_PI429860205	Nbv3K585681893	minus	Nbv5tr6234662	minus
CUST_11245_PI429860205	Nbv3K585681898	minus
CUST_11246_PI429860205	Nbv3K585681899	minus	Nbv5tr6241849	plus
CUST_11247_PI429860205	Nbv3K585681903	minus	Nbv5tr6206034	plus
CUST_11248_PI429860205	Nbv3K585681910	minus	Nbv5tr6223259	plus
CUST_11249_PI429860205	Nbv3K585681911	minus
CUST_1125_PI429860205	Nbv3K725613028	minus	Nbv5tr6235115	plus
CUST_11250_PI429860205	Nbv3K585681913	minus
CUST_11251_PI429860205	Nbv3K585681920	minus	Nbv5tr6214786	minus
CUST_11252_PI429860205	Nbv3K585681922	minus	Nbv5tr6227381	minus
CUST_11253_PI429860205	Nbv3K585681927	minus	Nbv5tr6232160	plus
CUST_11254_PI429860205	Nbv3K585681930	minus	Nbv5tr6230460	minus
CUST_11255_PI429860205	Nbv3K585681931	minus	Nbv5tr6201930	minus
CUST_11256_PI429860205	Nbv3K585681933	minus	Nbv5tr6207943	minus
CUST_11257_PI429860205	Nbv3K585681934	minus
CUST_11258_PI429860205	Nbv3K585681940	minus
CUST_11259_PI429860205	Nbv3K585681947	minus	Nbv5tr6240289	minus
CUST_1126_PI429860205	Nbv3K725613037	minus	Nbv5tr6246537	minus
CUST_11260_PI429860205	Nbv3K585681949	minus	Nbv5tr6241453	minus
CUST_11261_PI429860205	Nbv3K585681952	minus	Nbv5tr6203163	minus
CUST_11262_PI429860205	Nbv3K585681960	minus
CUST_11263_PI429860205	Nbv3K585681962	minus	Nbv5tr6234627	plus
CUST_11264_PI429860205	Nbv3K585681963	minus	Nbv5tr6233699	minus
CUST_11265_PI429860205	Nbv3K585681968	minus	Nbv5tr6201241	plus
CUST_11266_PI429860205	Nbv3K585681974	minus	Nbv5tr6222004	plus
CUST_11267_PI429860205	Nbv3K585681982	minus	Nbv5tr6206611	minus
CUST_11268_PI429860205	Nbv3K585681987	minus
CUST_11269_PI429860205	Nbv3K585681988	minus	Nbv5tr6215100	plus
CUST_1127_PI429860205	Nbv3K725613038	minus	Nbv5tr6225446	minus
CUST_11270_PI429860205	Nbv3K585681992	minus	Nbv5tr6231488	minus
CUST_11271_PI429860205	Nbv3K585681997	minus	Nbv5tr6226824	plus
CUST_11272_PI429860205	Nbv3K585682000	minus	Nbv5tr6207998	plus
CUST_11273_PI429860205	Nbv3K585682001	minus	Nbv5tr6207965	minus
CUST_11274_PI429860205	Nbv3K585682002	minus	Nbv5tr6245345	minus
CUST_11275_PI429860205	Nbv3K585682004	minus	Nbv5tr6246418	minus
CUST_11276_PI429860205	Nbv3K585682006	minus	Nbv5tr6244577	minus
CUST_11277_PI429860205	Nbv3K585682009	minus	Nbv5tr6232747	minus
CUST_11278_PI429860205	Nbv3K585682013	minus
CUST_11279_PI429860205	Nbv3K585682014	minus	Nbv5tr6221513	minus
CUST_1128_PI429860205	Nbv3K725613053	minus	Nbv5tr6226150	plus
CUST_11280_PI429860205	Nbv3K585682035	minus	Nbv5tr6231290	minus
CUST_11281_PI429860205	Nbv3K585682038	minus	Nbv5tr6211264	plus
CUST_11282_PI429860205	Nbv3K585682043	minus	Nbv5tr6221860	minus
CUST_11283_PI429860205	Nbv3K585682046	minus
CUST_11284_PI429860205	Nbv3K585682047	minus	Nbv5tr6222182	plus
CUST_11285_PI429860205	Nbv3K585682049	minus
CUST_11286_PI429860205	Nbv3K585682051	minus
CUST_11287_PI429860205	Nbv3K585682052	minus	Nbv5tr6230231	plus
CUST_11288_PI429860205	Nbv3K585682053	minus
CUST_11289_PI429860205	Nbv3K585682054	minus	Nbv5tr6215192	plus
CUST_1129_PI429860205	Nbv3K725613082	minus	Nbv5tr6226717	plus
CUST_11290_PI429860205	Nbv3K585682055	minus
CUST_11291_PI429860205	Nbv3K585682073	minus	Nbv5tr6203691	minus
CUST_11292_PI429860205	Nbv3K585682074	minus
CUST_11293_PI429860205	Nbv3K585682079	minus	Nbv5tr6231513	minus
CUST_11294_PI429860205	Nbv3K585682080	minus	Nbv5tr6207459	plus
CUST_11295_PI429860205	Nbv3K585682084	minus	Nbv5tr6207244	minus
CUST_11296_PI429860205	Nbv3K585682089	minus	Nbv5tr6233257	minus
CUST_11297_PI429860205	Nbv3K585682098	minus	Nbv5tr6221306	plus
CUST_11298_PI429860205	Nbv3K585682102	minus	Nbv5tr6220347	plus
CUST_11299_PI429860205	Nbv3K585682106	minus
CUST_113_PI429860205	Nbv3K725607367	minus
CUST_113_PI429860210	Nbv3K745630270	minus	Nbv5tr6219243	plus
CUST_1130_PI429860205	Nbv3K725613089	minus
CUST_11300_PI429860205	Nbv3K585682111	minus	Nbv5tr6219841	minus
CUST_11301_PI429860205	Nbv3K585682113	minus	Nbv5tr6234228	plus
CUST_11302_PI429860205	Nbv3K585682118	minus	Nbv5tr6220937	minus
CUST_11303_PI429860205	Nbv3K585682120	minus
CUST_11304_PI429860205	Nbv3K585682128	minus
CUST_11305_PI429860205	Nbv3K585682130	minus	Nbv5tr6237928	plus
CUST_11306_PI429860205	Nbv3K585682132	minus	Nbv5tr6230333	minus
CUST_11307_PI429860205	Nbv3K585682136	minus	Nbv5tr6226076	plus
CUST_11308_PI429860205	Nbv3K585682141	minus
CUST_11309_PI429860205	Nbv3K585682144	minus	Nbv5tr6235413	plus
CUST_1131_PI429860205	Nbv3K725613093	minus	Nbv5tr6229973	plus
CUST_11310_PI429860205	Nbv3K585682145	minus
CUST_11311_PI429860205	Nbv3K585682148	minus	Nbv5tr6216641	plus
CUST_11312_PI429860205	Nbv3K585682150	minus	Nbv5tr6201676	minus
CUST_11313_PI429860205	Nbv3K585682155	minus
CUST_11314_PI429860205	Nbv3K585682165	minus	Nbv5tr6215701	plus
CUST_11315_PI429860205	Nbv3K585682167	minus
CUST_11316_PI429860205	Nbv3K585682169	minus	Nbv5tr6213643	minus
CUST_11317_PI429860205	Nbv3K585682174	minus	Nbv5tr6222178	plus
CUST_11318_PI429860205	Nbv3K585682175	minus	Nbv5tr6216016	minus
CUST_11319_PI429860205	Nbv3K585682180	minus	Nbv5tr6225512	minus
CUST_1132_PI429860205	Nbv3K725613094	minus	Nbv5tr6214135	minus
CUST_11320_PI429860205	Nbv3K585682184	minus
CUST_11321_PI429860205	Nbv3K585682185	minus	Nbv5tr6221061	plus
CUST_11322_PI429860205	Nbv3K585682188	minus
CUST_11323_PI429860205	Nbv3K585682191	minus
CUST_11324_PI429860205	Nbv3K585682196	minus	Nbv5tr6207520	minus
CUST_11325_PI429860205	Nbv3K585682197	minus	Nbv5tr6227113	plus
CUST_11326_PI429860205	Nbv3K585682200	minus	Nbv5tr6218786	plus
CUST_11327_PI429860205	Nbv3K585682207	minus	Nbv5tr6223548	plus
CUST_11328_PI429860205	Nbv3K585682209	minus	Nbv5tr6213048	minus
CUST_11329_PI429860205	Nbv3K585682213	minus	Nbv5tr6205424	plus
CUST_1133_PI429860205	Nbv3K725613100	minus	Nbv5tr6234633	minus
CUST_11330_PI429860205	Nbv3K585682219	minus	Nbv5tr6206493	plus
CUST_11331_PI429860205	Nbv3K585682226	minus
CUST_11332_PI429860205	Nbv3K585682230	minus
CUST_11333_PI429860205	Nbv3K585682234	minus
CUST_11334_PI429860205	Nbv3K585682238	minus	Nbv5tr6205035	minus
CUST_11335_PI429860205	Nbv3K585682241	minus	Nbv5tr6217309	plus
CUST_11336_PI429860205	Nbv3K585682244	minus
CUST_11337_PI429860205	Nbv3K585682245	minus	Nbv5tr6207436	minus
CUST_11338_PI429860205	Nbv3K585682250	minus
CUST_11339_PI429860205	Nbv3K585682251	minus	Nbv5tr6243235	plus
CUST_1134_PI429860205	Nbv3K725613109	minus	Nbv5tr6237242	plus
CUST_11340_PI429860205	Nbv3K585682260	minus	Nbv5tr6245709	plus
CUST_11341_PI429860205	Nbv3K585682261	minus
CUST_11342_PI429860205	Nbv3K585682274	minus
CUST_11343_PI429860205	Nbv3K585682278	minus
CUST_11344_PI429860205	Nbv3K585682283	minus	Nbv5tr6230102	plus
CUST_11345_PI429860205	Nbv3K585682288	minus
CUST_11346_PI429860205	Nbv3K585682301	minus
CUST_11347_PI429860205	Nbv3K585682302	minus
CUST_11348_PI429860205	Nbv3K585682303	minus	Nbv5tr6223603	minus
CUST_11349_PI429860205	Nbv3K585682305	minus	Nbv5tr6234100	plus
CUST_1135_PI429860205	Nbv3K725613111	minus	Nbv5tr6206302	minus
CUST_11350_PI429860205	Nbv3K585682319	minus	Nbv5tr6237521	minus
[truncated: 101,750 more rows]
